# Supplementary material for: Adaptive autophagy reprogramming in Schwann cells during peripheral demyelination
Source: Cell Mol Life Sci. 2023 Jan 9;80(1):34. doi: 10.1007/s00018-022-04683-7 (PMC9829575; doi:10.1007/s00018-022-04683-7)
Supplement: Supplementary file 3 — Table S2 Gene lists of GO term analysis (XLSX 369 KB) [file 18_2022_4683_MOESM3_ESM.xlsx]

## Sheet: List
No.	Tab Name	Related Figures
1	Revigo GO analysis	Fig. 2a
2	Cellular components	Fig. 2b
3	cell cycle	Fig. 2c (A)
4	myelin	Fig. 2c (B)
5	phagocytosis	Fig. 2c (C)
6	LVT (Nerve)	Fig. 2c (D-I)
7	LVT (DRG)	Fig. S2d

## Sheet: 1.Revigo GO analysis
TermID	Name	Frequency	PlotX	PlotY	LogSize	Value	Uniqueness	Dispensability
GO:0008283	"cell population proliferation"	2.71	7.753	0.237	2.755	-18.64	0.987	0.018
GO:0008219	"cell death"	4.461	7.748	1.112	2.971	-13.541	0.986	0.02
GO:0044093	"positive regulation of molecular function"	7.534	7.306	-0.935	3.199	-14.505	0.933	0.683
GO:0050790	"regulation of catalytic activity"	11.442	7.259	-1.035	3.38	-20.075	0.927	0.078
GO:0040011	"locomotion"	6.036	6.949	-2.077	3.102	-25.096	1	0
GO:0023052	"signaling"	28.233	6.946	0.367	3.772	-1.674	1	0
GO:0022607	"cellular component assembly"	10.254	5.94	-3.208	3.332	-17.355	0.961	0.537
GO:0006996	"organelle organization"	15.841	5.933	-3.4	3.521	-9.387	0.957	0.61
GO:0042592	"homeostatic process"	8.278	5.918	-0.307	3.24	-15.03	0.942	0.072
GO:0016043	"cellular component organization"	25.542	5.783	-3.323	3.729	-31.46	0.953	0.046
GO:0016310	"phosphorylation"	4.356	5.781	4.221	2.961	-14.312	0.878	0.706
GO:0044085	"cellular component biogenesis"	11.342	5.76	-3.504	3.376	-26.297	0.96	0.552
GO:0051179	"localization"	24.544	5.619	-1.496	3.711	-39.031	1	0
GO:0006796	"phosphate-containing compound metabolic process"	8.216	5.571	4.462	3.236	-16.701	0.865	0.809
GO:0006468	"protein phosphorylation"	3.469	5.503	4.878	2.862	-13.075	0.854	0.019
GO:0006793	"phosphorus metabolic process"	8.326	5.327	4.071	3.242	-16.807	0.881	0.258
GO:0009056	"catabolic process"	8.794	5.105	3.71	3.266	-2.058	0.899	0.275
GO:0006464	"cellular protein modification process"	12.282	5.059	5.068	3.411	-4.487	0.836	0.674
GO:0036211	"protein modification process"	12.282	5.045	5.237	3.411	-4.487	0.853	0.839
GO:0006725	"cellular aromatic compound metabolic process"	12.015	4.967	4.295	3.401	-2.936	0.872	0.354
GO:0010467	"gene expression"	8.321	4.934	5.709	3.242	-1.339	0.882	0.434
GO:0044267	"cellular protein metabolic process"	15.168	4.885	5.04	3.502	-4.757	0.834	0.697
GO:0034641	"cellular nitrogen compound metabolic process"	14.281	4.858	4.641	3.476	-2.963	0.859	0.496
GO:0043412	"macromolecule modification"	13.179	4.822	5.472	3.441	-4.143	0.87	0.397
GO:0019538	"protein metabolic process"	18.289	4.718	5.169	3.584	-6.467	0.851	0.535
GO:0046483	"heterocycle metabolic process"	11.638	4.551	4.315	3.387	-2.273	0.873	0.354
GO:1901564	"organonitrogen compound metabolic process"	22.65	4.531	4.886	3.677	-12.636	0.86	0.351
GO:0032502	"developmental process"	28.061	4.491	-0.626	3.77	-38.018	1	0
GO:0044281	"small molecule metabolic process"	7.195	4.463	3.732	3.179	-14.684	0.903	0.22
GO:0009059	"macromolecule biosynthetic process"	6.074	4.275	5.914	3.105	-1.723	0.859	0.781
GO:0006139	"nucleobase-containing compound metabolic process"	11.022	4.252	5.25	3.364	-2.001	0.852	0.676
GO:0044249	"cellular biosynthetic process"	10.344	4.088	5.64	3.336	-5.178	0.844	0.873
GO:1901576	"organic substance biosynthetic process"	10.669	4.073	5.771	3.35	-6.225	0.858	0.728
GO:0007154	"cell communication"	28.791	4.011	-2.008	3.781	-1.988	0.979	0.048
GO:1901360	"organic cyclic compound metabolic process"	13.093	3.982	4.897	3.439	-3.069	0.885	0.396
GO:0009058	"biosynthetic process"	10.979	3.978	4.412	3.362	-6.772	0.894	0.271
GO:0019438	"aromatic compound biosynthetic process"	3.66	3.946	6.043	2.885	-1.339	0.863	0.608
GO:1901362	"organic cyclic compound biosynthetic process"	4.218	3.818	5.985	2.947	-1.552	0.873	0.214
GO:0016477	"cell migration"	4.28	3.295	-4.945	2.953	-29.906	0.915	0
GO:0006928	"movement of cell or subcellular component"	7.047	3.119	-0.744	3.17	-27.078	0.985	0.031
GO:0008104	"protein localization"	9.133	3.117	-5.216	3.282	-9.601	0.927	0.521
GO:0051641	"cellular localization"	10.683	3.009	-4.897	3.35	-10.167	0.911	0.542
GO:0051234	"establishment of localization"	18.675	2.92	-5.109	3.593	-24.216	0.916	0.453
GO:0071702	"organic substance transport"	8.942	2.809	-5.365	3.273	-9.626	0.921	0.66
GO:0033036	"macromolecule localization"	10.993	2.792	-4.884	3.363	-12.465	0.925	0.546
GO:0006810	"transport"	17.888	2.746	-5.188	3.574	-21.601	0.91	0.624
GO:0071705	"nitrogen compound transport"	7.214	2.619	-5.413	3.18	-6.964	0.924	0.627
GO:0051649	"establishment of localization in cell"	7.448	2.511	-5.289	3.194	-7.74	0.911	0.632
GO:0051674	"localization of cell"	4.981	2.472	-4.962	3.019	-24.524	0.922	0.345
GO:0071840	"cellular component organization or biogenesis"	26.462	2.091	-1.824	3.744	-38.372	0.98	0.028
GO:0002376	"immune system process"	12.306	1.618	8.8	3.412	-13.816	1	0
GO:0051049	"regulation of transport"	9.152	1.58	-0.099	3.283	-27.354	0.928	0.09
GO:0006915	"apoptotic process"	4.056	0.928	9.02	2.93	-12.003	0.971	0.019
GO:0065009	"regulation of molecular function"	14.849	0.579	-2.302	3.493	-24.474	0.933	0.09
GO:0042127	"regulation of cell population proliferation"	8.422	0.488	8.272	3.247	-16.005	0.926	0.101
GO:0050793	"regulation of developmental process"	12.415	0.001	-0.221	3.415	-30.72	0.923	0.097
GO:0023051	"regulation of signaling"	15.746	-0.055	1.475	3.519	-33.725	0.918	0.13
GO:0010941	"regulation of cell death"	8.302	-0.138	8.866	3.241	-12.003	0.926	0.101
GO:0065008	"regulation of biological quality"	18.99	-0.932	-1.758	3.6	-39.01	0.929	0.089
GO:0009888	"tissue development"	8.412	-1.307	-5.422	3.246	-12.191	0.926	0.493
GO:0009653	"anatomical structure morphogenesis"	11.055	-1.386	-5.656	3.365	-30.056	0.922	0.529
GO:0048523	"negative regulation of cellular process"	24.019	-1.562	3.984	3.702	-31.95	0.875	0.168
GO:0007275	"multicellular organism development"	24.148	-1.585	-5.476	3.704	-39.134	0.906	0.668
GO:0048869	"cellular developmental process"	18.079	-1.619	-5.715	3.579	-21.726	0.901	0.56
GO:0007399	"nervous system development"	10.636	-1.639	-5.191	3.348	-22.186	0.919	0.568
GO:0048731	"system development"	21.176	-1.731	-5.438	3.647	-42.382	0.907	0
GO:0048856	"anatomical structure development"	26.086	-1.775	-5.623	3.738	-38.571	0.909	0.631
GO:0048513	"animal organ development"	16.318	-1.812	-5.283	3.534	-24.969	0.91	0.641
GO:0048519	"negative regulation of biological process"	26.114	-1.83	1.896	3.738	-32.681	0.906	0.156
GO:0048583	"regulation of response to stimulus"	18.8	-1.942	0.547	3.596	-28.81	0.915	0.138
GO:0030154	"cell differentiation"	17.797	-1.989	-5.545	3.572	-20.75	0.894	0.558
GO:0048468	"cell development"	8.999	-2.091	-5.314	3.276	-12.094	0.905	0.678
GO:0022008	"neurogenesis"	7.315	-2.139	-5.453	3.186	-14.5	0.905	0.646
GO:0032879	"regulation of localization"	13.89	-2.456	-0.885	3.464	-47.924	0.921	0
GO:0009892	"negative regulation of metabolic process"	15.04	-2.698	6.071	3.499	-5.047	0.819	0.597
GO:0051172	"negative regulation of nitrogen compound metabolic process"	12.115	-2.772	6.412	3.405	-2.387	0.813	0.788
GO:0051174	"regulation of phosphorus metabolic process"	7.62	-2.792	6.998	3.204	-16.303	0.849	0.339
GO:0010605	"negative regulation of macromolecule metabolic process"	13.856	-2.793	6.266	3.463	-3.219	0.81	0.583
GO:0019222	"regulation of metabolic process"	32.484	-2.91	1.964	3.833	-9.648	0.9	0.171
GO:0031324	"negative regulation of cellular metabolic process"	13.012	-2.96	6.175	3.436	-3.217	0.809	0.802
GO:0019220	"regulation of phosphate metabolic process"	7.615	-3.047	7.039	3.203	-16.16	0.849	0.087
GO:0080090	"regulation of primary metabolic process"	28.247	-3.136	5.538	3.772	-6.42	0.801	0.608
GO:0060255	"regulation of macromolecule metabolic process"	30.141	-3.201	5.394	3.801	-6.683	0.798	0.625
GO:0051171	"regulation of nitrogen compound metabolic process"	27.393	-3.235	5.647	3.759	-6.044	0.803	0.601
GO:0051246	"regulation of protein metabolic process"	13.188	-3.25	6.587	3.442	-9.896	0.83	0.413
GO:0031323	"regulation of cellular metabolic process"	29.177	-3.26	5.207	3.786	-7.626	0.797	0.466
GO:0031399	"regulation of protein modification process"	8.021	-3.344	6.853	3.226	-12.139	0.836	0.342
GO:0032268	"regulation of cellular protein metabolic process"	12.372	-3.434	6.461	3.414	-9.914	0.82	0.763
GO:0048518	"positive regulation of biological process"	30.599	-3.471	1.57	3.807	-40.414	0.902	0.125
GO:0007267	"cell-cell signaling"	4.08	-3.709	-2.688	2.932	-18.439	0.976	0.019
GO:0009893	"positive regulation of metabolic process"	18.351	-4.288	4.979	3.585	-16.808	0.791	0.555
GO:0051173	"positive regulation of nitrogen compound metabolic process"	14.954	-4.298	5.413	3.496	-11.709	0.775	0.753
GO:0010604	"positive regulation of macromolecule metabolic process"	16.891	-4.318	5.257	3.549	-15.01	0.772	0.54
GO:0031325	"positive regulation of cellular metabolic process"	15.975	-4.382	5.14	3.525	-13.15	0.771	0.766
GO:0031328	"positive regulation of cellular biosynthetic process"	9.562	-4.449	5.544	3.302	-4.427	0.795	0.671
GO:0010646	"regulation of cell communication"	15.689	-4.451	0.382	3.517	-33.869	0.914	0.13
GO:0009891	"positive regulation of biosynthetic process"	9.777	-4.607	5.439	3.312	-4.73	0.8	0.675
GO:0010628	"positive regulation of gene expression"	5.754	-4.657	5.675	3.082	-7.914	0.819	0.598
GO:0035556	"intracellular signal transduction"	6.709	-5.115	-2.762	3.148	-29.948	0.882	0.308
GO:0048522	"positive regulation of cellular process"	28.19	-5.147	3.571	3.772	-34.065	0.833	0.161
GO:0009605	"response to external stimulus"	12.587	-5.278	-3.853	3.421	-21.11	0.972	0.223
GO:0007166	"cell surface receptor signaling pathway"	9.734	-5.292	-2.27	3.31	-18.208	0.873	0.383
GO:0006950	"response to stress"	16.461	-5.492	-3.621	3.538	-20.072	0.97	0.239
GO:0070887	"cellular response to chemical stimulus"	12.897	-5.858	-2.976	3.432	-27.173	0.938	0.036
GO:0010033	"response to organic substance"	14.701	-5.875	-3.249	3.489	-20.393	0.957	0.53
GO:0051128	"regulation of cellular component organization"	11.962	-5.907	0.005	3.399	-22.912	0.92	0.11
GO:0071310	"cellular response to organic substance"	10.02	-6.025	-2.854	3.322	-23.559	0.941	0.483
GO:1901700	"response to oxygen-containing compound"	8.021	-6.12	-3.16	3.226	-21.92	0.961	0.46
GO:0048584	"positive regulation of response to stimulus"	10.855	-6.169	3.595	3.357	-15.48	0.862	0.645
GO:0010647	"positive regulation of cell communication"	8.369	-6.268	3.345	3.244	-20.853	0.864	0.699
GO:0033554	"cellular response to stress"	7.195	-6.294	-2.428	3.179	-11.149	0.956	0.286
GO:0023056	"positive regulation of signaling"	8.407	-6.444	3.694	3.246	-20.739	0.868	0.697
GO:0009966	"regulation of signal transduction"	13.665	-6.559	1.782	3.457	-23.124	0.889	0.1
GO:0051240	"positive regulation of multicellular organismal process"	7.639	-6.673	3.555	3.205	-29.184	0.871	0.428
GO:0051094	"positive regulation of developmental process"	6.866	-6.739	2.982	3.158	-24.216	0.863	0.685
GO:0051239	"regulation of multicellular organismal process"	13.541	-6.952	-0.42	3.453	-40.157	0.921	0.099
GO:0045595	"regulation of cell differentiation"	7.878	-7.603	0.511	3.218	-18.042	0.907	0.703
GO:2000026	"regulation of multicellular organismal development"	7.004	-7.69	0.784	3.167	-27.812	0.903	0.661

## Sheet: 2.Cellular components
Transcript_ID	Gene_Symbol	LookUpGene	Go_id	Go_term	Fold Change	115	=number of genes shared by the "positive GO" group: 2.49 fold over-enriched, p=1.64E-28 by hypergeometric test shown below
NM_007756	Cplx1	Cplx1	GO:BP	GO:0099500	-14.0894
NM_001302344,NM_001302345,NM_011286,XM_011248185,XM_011248186,XM_011248187,XM_011248188	Rph3a	Rph3a	GO:CC	GO:0099501	-8.3916
NM_001291056,NM_001355254,NM_001355255,NM_011428,NR_149318,XM_017316760,XM_017316761	Snap25	Snap25	GO:BP	GO:0099500	-8.38258
NM_001355183,NM_028940,XM_006538321,XM_006538322,XM_011250126,XM_030253851,XM_030253852	Clvs1	Clvs1	GO:BP	GO:0007040	-7.44602
NM_001370938,XM_030251931	Sptbn5	Sptbn5	GO:MF	GO:0045505	-7.23308
NM_026880	Pink1	Pink1	GO:BP	GO:0007041	-6.56173
NM_001317726,NM_016694,XM_006523336,XM_006523337,XM_006523339,XM_017317572,XM_017317573,XM_017317574,XM_017317575,XM_017317576,XM_030249894,XM_030249895	Prkn	Prkn	GO:CC	GO:0099501	-6.04379
NM_172287	Spire2	Spire2	GO:BP	GO:0099024	-5.35265
NM_001206367,NM_001206368,NM_001206369,NM_001362945,NM_001362947,NM_001362948,NM_146120,XM_006497990	Gsn	Gsn	GO:BP	GO:0099024	-5.33343
NM_177709	Trarg1	Trarg1	GO:BP	GO:0099500	-5.16918
NM_028493,XM_006517410,XM_006517411,XM_006517412,XM_011244573,XM_011244574	Rhobtb3	Rhobtb3	GO:BP	GO:0099024	-4.99821
NM_001159284,NM_001284427,NM_001284428,NM_001284429,NM_013870,XM_006514724,XM_017314586,XM_030246062,XM_030246063,XM_030246064,XM_030246065	Smtn	Smtn	GO:BP	GO:0032456	-4.84583
NM_001360536,NM_001360537,NM_001360538,NM_001360539,NM_008756,XM_006517566	Ocln	Ocln	GO:CC	GO:0005765	-4.56538
NM_001271599,NM_019972,XM_006501223,XM_006501224,XM_030252513,XM_030252515	Sort1	Sort1	GO:BP	GO:0008333	-4.51946
NM_023537	Rab3b	Rab3b	GO:CC	GO:0099501	-4.48612
NM_001038999,NM_001284345,NM_009727,XM_006503703,XM_006503704,XM_006503705,XM_011240698,XM_017320623,XM_017320624,XM_017320625,XM_017320626	Atp8a1	Atp8a1	GO:CC	GO:0099501	-4.37112
NM_007929	Emp2	Emp2	GO:BP	GO:0045022	-4.36594
NM_177390,XM_006533585,XM_011249085,XM_011249086,XR_003949464	Myo1d	Myo1d	GO:BP	GO:0061502	-4.3249
NM_001081153,XM_006510928,XM_006510929,XM_006510931,XM_006510932,XM_006510934,XM_030244179	Unc13c	Unc13c	GO:CC	GO:0099501	-4.27108
NM_007693	Chga	Chga	GO:BP	GO:0032418	-4.0909
NM_026116,XM_006531304,XM_030243735,XR_001778463	Bbs2	Bbs2	GO:BP	GO:0043001	-3.83279
NM_028450,XM_006496276,XM_006496277,XM_006496278,XM_011238599	Gulp1	Gulp1	GO:BP	GO:0099024	-3.80868
NM_001080557,NM_009496	Vamp1	Vamp1	GO:CC	GO:0099501	-3.73333
NM_001102563,XM_017312280,XM_030242963,XM_030242964	Prrt2	Prrt2	GO:CC	GO:0099501	-3.71468
NM_001042451,NM_009221	Snca	Snca	GO:CC	GO:0099501	-3.66805
NM_001359759,NM_174991,XM_006520269,XM_006520270,XM_006520271,XM_011245403,XM_011245404,XM_011245405,XM_011245406,XM_030248268,XM_030248269,XM_030248270,XM_030248271,XR_003951341,XR_003951342,XR_383967,XR_383969,XR_875215	Adgrb1	Adgrb1	GO:BP	GO:0099024	-3.58328
NM_001011732,XM_006499321,XM_006499323,XM_030250595	Xkr7	Xkr7	GO:BP	GO:0099024	-3.57364
NM_018804,XM_006501348,XM_006501350,XM_030252576	Syt11	Syt11	GO:CC	GO:0099501	-3.42496
NM_001126047,NM_001304329,NM_001304330,XM_006495803,XM_006495804,XM_006495805,XM_006495807,XM_006495808,XM_006495809,XM_006495810,XM_017319410,XM_030252338	Sema4c	Sema4c	GO:CC	GO:0099501	-3.37584
NM_001301634,NM_001301635,NM_020270,XM_030244475	Scamp5	Scamp5	GO:CC	GO:0099501	-3.13248
NM_021430,XM_006530491,XM_006530492,XM_011248245,XM_011248246	Rilpl1	Rilpl1	GO:MF	GO:0051959	-3.00312
NM_011952	Mapk3	Mapk3	GO:BP	GO:0045022	-2.98111
NM_001159948,NM_028717,NM_146109	Als2	Als2	GO:BP	GO:0007041	-2.9517
NM_001360067,NM_008168,XM_006539552,XM_017321983,XM_030242142,XM_030242143,XM_030242144,XM_030242145,XM_030242146,XM_030242147,XM_030242148,XM_030242149	Grik5	Grik5	GO:BP	GO:0099500	-2.94942
NM_024414,XM_006508044,XM_011241866	Stx1b	Stx1b	GO:BP	GO:0099500	-2.9393
NM_175483,XM_006511091	Snx33	Snx33	GO:BP	GO:0099024	-2.84515
NM_172256	Dync2li1	Dync2li1	GO:MF	GO:0045504	-2.78982
NM_009260,NM_175836,XM_006514599,XM_006514600,XM_006514601,XM_030245736,XM_030245737,XM_030245738	Sptbn1	Sptbn1	GO:BP	GO:0043001	-2.75726
NM_001346528,NM_028821,XM_006515370	Dnal1	Dnal1	GO:MF	GO:0045504	-2.75403
NM_008131	Glul	Glul	GO:MF	GO:0045503	-2.74388
NM_009497	Vamp2	Vamp2	GO:CC	GO:0099501	-2.67621
NM_007711,NM_173873,NM_173874,NM_173876,XM_006509259,XM_006509260,XM_017312552,XM_017312553,XR_001778397	Clcn3	Clcn3	GO:CC	GO:0099501	-2.62395
NM_001252332,NM_001252333,NM_001347496,NM_001361968,NM_001361969,NM_033144,XM_006532633,XM_006532635,XM_011248834,XM_017314392,XM_030245721,XM_030245722	Sept8	Sept8	GO:CC	GO:0099501	-2.59774
NM_013811,XM_006523588,XM_006523591,XM_006523592,XM_030249467	Dnah8	Dnah8	GO:MF	GO:0045505	-2.54411
NM_001302266,NM_001302267,NM_001302268,NM_001302337,NM_001358934,NM_001358935,NM_001358936,NM_001358937,NM_001358938,NM_010241,XM_006530673,XM_011248303,XM_011248304,XM_011248306,XM_011248307,XM_017312571,XM_017312574,XM_030243289,XM_030243290,XM_030243291,XM_030243292,XM_030243293,XM_030243294,XM_030243295,XM_030243296,XM_030243297	Aktip	Aktip	GO:BP	GO:0045022	-2.45657
NM_177411,XM_006513384	Rab5b	Rab5b	GO:CC	GO:0099501	-2.41167
NM_010617,XM_006516861,XM_006516862,XM_006516864,XM_011244374,XM_011244375,XM_011244376,XM_017315400,XM_030247165	Kif13a	Kif13a	GO:BP	GO:0008333	-2.38302
NM_001080808,NR_151598,NR_151599,NR_151600,NR_151601,NR_151602,NR_151603,XM_006530487,XM_006530489,XM_006530490,XM_030254874,XR_003955719	Bicdl1	Bicdl1	GO:BP	GO:0055107	-2.3018
NM_001033128,XM_006531788	Bbs1	Bbs1	GO:BP	GO:0043001	-2.28979
NM_172406,XM_006496280,XM_006496281,XM_006496282,XM_011238600,XM_030242947	Trak2	Trak2	GO:BP	GO:0008333	-2.28433
NM_001033668,XM_006518426,XM_006518427,XM_017315799	Dnah1	Dnah1	GO:MF	GO:0045505	-2.27117
NM_001029938	Rilp	Rilp	GO:MF	GO:0051959	-2.1817
NM_001314034,NM_001314035,NM_001314036,NM_001314037,NM_001314038,NM_007868,XM_006527767,XM_006527768,XM_006527773,XM_017318373,XM_017318374,XM_017318375,XM_017318376,XM_017318377,XM_017318378,XM_017318379,XM_030251215	Dmd	Dmd	GO:CC	GO:0099501	-2.15923
NM_145220,XM_006513508,XM_006513509,XM_006513510,XM_006513511,XM_011243404,XM_017313895,XM_030245026,XM_030245027,XR_380384	Appl2	Appl2	GO:BP	GO:0099024	-2.14171
NM_172599	Atg14	Atg14	GO:BP	GO:0008333	-2.10734
NM_027992,XM_006505169	Tmem106b	Tmem106b	GO:CC	GO:0005765	-2.10533
NM_001356487,NM_181848,XM_006497547,XM_006497548,XM_011238987,XM_011238988,XM_030252089	Optn	Optn	GO:BP	GO:0043001	-2.10514
NM_001127330,NM_001308352,NM_001308354,NM_011146,XM_006505737,XM_006505738,XM_006505739,XM_006505743,XM_011241252,XM_017321455,XM_017321456,XM_030255223,XR_001785108	Pparg	Pparg	GO:BP	GO:0099024	-2.06938
NM_001167910,NM_019709,XM_011248449,XM_011248450,XM_011248451,XM_030243691,XM_030243692,XR_878851	Mbtps1	Mbtps1	GO:BP	GO:0007040	-2.05838
NM_009003,XM_006530773	Rab4a	Rab4a	GO:CC	GO:0099501	-2.03413
NM_001313934,NM_009790	Calm1	Calm1	GO:CC	GO:0099501	2.00552
NM_008175,XM_030245577	Grn	Grn	GO:BP	GO:0007042	2.02879
NM_009304,XM_030245751	Syngr2	Syngr2	GO:CC	GO:0099501	2.04596
NM_001083334,NM_001360876,NM_009668,XM_006525978,XM_006525979,XM_006525980,XM_006525981,XM_006525982,XM_006525984,XM_006525985,XM_006525986,XM_006525987,XM_006525988,XM_006525989,XM_006525990,XM_006525991,XM_006525992,XM_006525993,XM_006525994,XM_006525995,XM_017317916,XM_017317917,XM_030250489,XM_030250490,XM_030250491,XM_030250492,XM_030250493,XM_030250495,XM_030250496,XM_030250497	Bin1	Bin1	GO:BP	GO:0008333	2.06091
NM_175562	Rab39	Rab39	GO:BP	GO:0007040	2.07041
NM_009510	Ezr	Ezr	GO:BP	GO:0045022	2.07048
NM_028607,XM_011247369	Bloc1s2	Bloc1s2	GO:CC	GO:0005765	2.11354
NM_027159	Ccdc115	Ccdc115	GO:BP	GO:0007042	2.14098
NM_001346517,NM_178641,XR_003946368	Inpp5f	Inpp5f	GO:BP	GO:0032456	2.18454
NM_001310639,NM_019992,XM_006535160,XR_003955680	Stap1	Stap1	GO:BP	GO:0099024	2.20799
NM_001168621,NM_001168622,NM_001168623,NM_001363488,NM_001363489,NM_133206,NR_156703,NR_156704,XM_011248322,XM_017312587,XM_030243316,XM_030243317	Znrf1	Znrf1	GO:CC	GO:0099501	2.20987
NM_001357261,NM_011436	Sorl1	Sorl1	GO:BP	GO:0061502	2.2116
NM_010426	Foxf1	Foxf1	GO:BP	GO:0032418	2.24391
NM_008143	Rack1	Rack1	GO:BP	GO:0043001	2.25628
NM_007481	Arf6	Arf6	GO:BP	GO:0032456	2.30183
NM_207214,XM_011244883,XM_011244884,XM_017315766,XR_001781081	Exoc5	Exoc5	GO:BP	GO:0006893	2.37553
NM_001364480,NM_031165	Hspa8	Hspa8	GO:CC	GO:1990836	2.37695
NM_001009573,XM_006534188,XM_006534189,XM_006534190,XM_006534192,XR_879738	Unc13d	Unc13d	GO:BP	GO:0032418	2.40192
NM_010833	Msn	Msn	GO:BP	GO:0045022	2.40658
NM_011227,XM_011242042	Rab20	Rab20	GO:BP	GO:0007040	2.54034
NM_009983	Ctsd	Ctsd	GO:CC	GO:0005765	2.54886
NM_007585,XM_006510796	Anxa2	Anxa2	GO:CC	GO:0005765	2.60805
NM_001316684,NM_001316685,NM_001316686,NM_009164,NR_133564,XM_017316521,XM_030248432	Sh3bp1	Sh3bp1	GO:BP	GO:0099024	2.70306
NM_009660,XM_006532036	Alox15	Alox15	GO:BP	GO:0099024	2.70859
NM_031181,XM_006541318,XM_006541319,XM_006541320,XM_006541321,XM_030243126,XM_030243127,XM_030243128,XM_030243129	Siglece	Siglece	GO:BP	GO:0099024	2.8387
NM_001313914,NM_011580	Thbs1	Thbs1	GO:BP	GO:0099024	3.04639
NM_001042580,NM_001282966,NM_007653,XM_030244851,XM_030244852	Cd63	Cd63	GO:CC	GO:0005765	3.38413
NM_001008702,NM_001037905,NM_001102400,NM_001310446,NM_023118,XM_011245324,XM_017316424,XM_030248312,XM_030248313	Dab2	Dab2	GO:BP	GO:0045022	3.42123
NM_175675,XM_017321124	Slc35f6	Slc35f6	GO:CC	GO:0005765	3.49118
NM_001012236,NM_011637	Trex1	Trex1	GO:BP	GO:0007040	3.51818
NM_001025307,NM_001286543,NM_001360386,NM_011502,NM_152220,NR_153433,NR_153434,XM_006526844,XR_001782567,XR_001782568,XR_001782569,XR_003952771,XR_003952772,XR_003952773,XR_003952774,XR_003952775	Stx3	Stx3	GO:BP	GO:0099500	3.63636
NM_009391,XM_006504280	Ran	Ran	GO:MF	GO:0045505	3.93159
NM_010194,XM_006540604,XR_003946388	Fes	Fes	GO:BP	GO:0032418	3.94733
NM_146206,NR_132642,NR_132643,NR_132644,XM_006508613,XM_006508614,XM_006508617,XM_006508618,XM_011241998,XM_017322226,XM_030242540,XR_001785542,XR_001785543,XR_001785544,XR_001785545,XR_001785546,XR_003946469,XR_003946470,XR_003946471,XR_003946472,XR_003946473,XR_003946474,XR_378608,XR_870038,XR_870039,XR_870040,XR_870041,XR_870042,XR_870043,XR_870046,XR_870050	Tpcn2	Tpcn2	GO:CC	GO:0005765	3.98412
NM_153505,XM_006520255	Nckap1l	Nckap1l	GO:BP	GO:0099024	4.12611
NM_001198977,NM_011518,XM_006516895,XM_006516897,XM_017315470,XM_017315471	Syk	Syk	GO:BP	GO:0032418	4.16483
NM_001163539,XM_011247682,XM_017318620	5430427O19Rik	5430427O19Rik	GO:BP	GO:0007040	4.22789
NM_013454,XM_006537554,XM_006537555,XM_006537556	Abca1	Abca1	GO:BP	GO:0007040	4.60467
NM_001111096,NM_010747,XM_030253285	Lyn	Lyn	GO:BP	GO:0032418	5.00189
NM_001037727,NM_001286610,NM_175476,NR_104483,XM_006505980,XM_017321531	Arhgap25	Arhgap25	GO:BP	GO:0099024	5.97521
NM_001081291,XM_006527464,XM_011247402,XR_003952826	Ccdc88b	Ccdc88b	GO:MF	GO:0051959	6.07068
NM_001347654,NM_001359812,NM_170758,XM_006533068,XM_006533069,XM_030245891	Cd300a	Cd300a	GO:BP	GO:0032418	6.34185
NM_001301374,NM_009898,XM_006507284,XM_006507285	Coro1a	Coro1a	GO:BP	GO:0061502	6.62841
NM_001361501,NM_001361502,NM_019467,XM_006523503	Aif1	Aif1	GO:BP	GO:0099024	6.80924
NM_010185	Fcer1g	Fcer1g	GO:BP	GO:0032418	6.90454
NM_001008700,NM_001363983	Il4ra	Il4ra	GO:BP	GO:0032418	6.94687
NM_009008	Rac2	Rac2	GO:BP	GO:0032418	8.1749
NM_138301,XM_006513730,XM_006513731,XM_006513732,XM_006513733,XM_011243470,XM_017313959,XM_017313960,XM_017313961,XM_017313962,XM_030245111,XM_030245112,XR_001779532,XR_871714	Trpm2	Trpm2	GO:CC	GO:0005765	8.42509
NM_001113350,NM_001286469,NM_176951,XM_006508817,XM_006508818,XM_011242065	Xkr5	Xkr5	GO:BP	GO:0099024	8.97481
NM_007974	F2rl1	F2rl1	GO:BP	GO:0099024	13.1561
NM_001307989,NM_015743,XM_006537656,XM_006537657,XM_006537658,XM_030253308	Nr4a3	Nr4a3	GO:BP	GO:0032418	13.5147
NM_010186	Fcgr1	Fcgr1	GO:BP	GO:0099024	14.2523
NM_001113326,NM_031195,XM_006509311,XM_006509312	Msr1	Msr1	GO:BP	GO:0099024	18.8752
NM_011496,XM_006532725	Aurkb	Aurkb	GO:BP	GO:0099024	20.6044
NM_010208,XM_006538544,XM_006538545	Fgr	Fgr	GO:BP	GO:0032418	35.1769
NM_029247,XM_006510652,XM_006510653,XM_006510654,XM_006510656,XM_006510660,XM_030244690	4930550C14Rik	#N/A	#N/A	#N/A	#N/A
NM_001004150,NM_001170954,NM_001370647,XM_030248559	A4galt	#N/A	#N/A	#N/A	#N/A
NM_153416	Aaas	#N/A	#N/A	#N/A	#N/A
NM_001368624,NM_007379,XM_006497609,XM_006497610,XM_006497611,XM_006497614,XM_006497615,XM_006497616,XM_030246714,XM_030246727	Abca2	#N/A	#N/A	#N/A	#N/A
NM_011076,XM_006503556	Abcb1a	#N/A	#N/A	#N/A	#N/A
NM_015751,NR_152614	Abce1	#N/A	#N/A	#N/A	#N/A
NM_001014399,NM_001014422,NM_001014423,NM_001014424,NM_178790,XM_006522251,XM_006522252,XM_006522253,XM_006522254,XM_006522255,XM_006522256,XM_006522257,XM_006522258,XM_006522259,XM_006522260,XM_006522261,XM_006522262,XM_006522263,XM_006522264,XM_006522265,XM_006522266,XM_006522267,XM_006522268,XM_006522269,XM_006522270,XM_006522271,XM_006522272,XM_006522273,XM_006522274,XM_006522275,XM_006522276…	Abi3bp	#N/A	#N/A	#N/A	#N/A
NM_001103177,NM_001103178,NM_001290813,NM_001290815,NM_001290816,NM_001347459,NM_001362445,NM_001362446,NM_178688,XM_006527028,XM_006527033,XM_006527034,XM_006527035,XM_006527036,XM_006527037,XM_006527038,XM_006527039,XM_006527040,XM_006527041,XM_006527044,XM_006527048,XM_017318172,XM_017318173,XM_017318174,XM_017318175,XM_017318177,XM_017318178,XM_017318179,XM_017318181,XM_017318182,XM_017318183…	Ablim1	#N/A	#N/A	#N/A	#N/A
NM_001177696,NM_001177697,NM_001177698,NM_001177699,NM_001177700,NM_177678,XM_006503906,XM_006503907,XM_006503908,XM_006503909,XM_006503910,XM_006503911,XM_006503912,XM_006503913,XM_006503914,XM_006503915,XM_006503916,XM_006503917,XM_006503918,XM_006503919,XM_006503920,XM_006503922,XM_006503923,XM_006503924,XM_006503925,XM_006503926,XM_030254380,XM_030254381,XM_030254382,XM_030254383,XM_030254384…	Ablim2	#N/A	#N/A	#N/A	#N/A
NM_001164491,NM_001360868,NM_198649,XM_006526005,XM_006526006,XM_006526007,XM_006526008,XM_006526009,XM_006526010,XM_006526012,XM_030250506,XM_030250507,XM_030250508	Ablim3	#N/A	#N/A	#N/A	#N/A
NM_177470	Acaa2	#N/A	#N/A	#N/A	#N/A
NM_133360,XM_006531953,XM_006531954,XM_006531955,XM_006531956,XM_006531957,XM_011248666,XM_011248667,XM_030245461,XM_030245462,XM_030245463	Acaca	#N/A	#N/A	#N/A	#N/A
NM_133904,XM_006530111,XM_006530112,XM_006530113,XM_006530114	Acacb	#N/A	#N/A	#N/A	#N/A
NM_001281819,NM_009598,NM_207624	Ace	#N/A	#N/A	#N/A	#N/A
NM_001130513,NM_027286	Ace2	#N/A	#N/A	#N/A	#N/A
NM_001290010,NM_009599,XM_006504547,XM_006504548,XM_017320605,XR_001784593	Ache	#N/A	#N/A	#N/A	#N/A
NM_001033600,NM_019477,NM_207625,XM_011247842,XM_011247843,XM_030251379	Acsl4	#N/A	#N/A	#N/A	#N/A
NM_001033597,NM_001033598,NM_001033599,NM_144823,XM_006532843,XM_006532844,XM_006532845,XM_017314444,XM_030245801,XM_030245802,XR_003949381	Acsl6	#N/A	#N/A	#N/A	#N/A
NM_007393,XM_030254057	Actb	#N/A	#N/A	#N/A	#N/A
NM_019673,XM_006535503	Actl6a	#N/A	#N/A	#N/A	#N/A
NM_001362899,NM_146243	Actr2	#N/A	#N/A	#N/A	#N/A
NM_001205385,NM_001205386,NM_023735	Actr3	#N/A	#N/A	#N/A	#N/A
NM_001004365,NM_001310504,XM_006535713,XM_011249768,XM_017320880,XM_030254498	Actr3b	#N/A	#N/A	#N/A	#N/A
NM_001033369,NM_001111030,XM_006498085,XM_006498086,XM_011239108,XR_374097	Acvr1c	#N/A	#N/A	#N/A	#N/A
NM_007399,XM_011242657,XM_030244027	Adam10	#N/A	#N/A	#N/A	#N/A
NM_001291066,NM_007403,XM_006536151,XM_017321932,XM_017321933,XM_017321934,XR_003946375	Adam8	#N/A	#N/A	#N/A	#N/A
NM_009621	Adamts1	#N/A	#N/A	#N/A	#N/A
NM_172053,NR_137640,XM_006517266,XM_006517267,XM_006517268,XM_006517270,XM_006517272,XM_006517273,XM_006517274,XM_011244525,XM_017315522,XM_017315523,XM_030247289,XR_001780789	Adamts16	#N/A	#N/A	#N/A	#N/A
NM_001164785,NM_001164786,NM_177431,XM_006520863,XM_011245594,XM_017316581,XR_001781517,XR_001781518	Adamts20	#N/A	#N/A	#N/A	#N/A
NM_175314,XM_006505261,XM_006505262,XM_006505263	Adamts9	#N/A	#N/A	#N/A	#N/A
NM_029981,XM_006498439,XM_030252238,XR_003953747	Adamtsl2	#N/A	#N/A	#N/A	#N/A
NM_001301705,NM_144899,XM_006501369,XM_006501372,XM_017319545	Adamtsl4	#N/A	#N/A	#N/A	#N/A
NM_001024837,NM_001024838,NM_130895,NR_004429,NR_021486,XM_006513062,XM_006513063,XM_006513064,XM_030244823	Adarb1	#N/A	#N/A	#N/A	#N/A
NM_009622	Adcy1	#N/A	#N/A	#N/A	#N/A
NM_001291903,NM_001331075,NM_009623	Adcy8	#N/A	#N/A	#N/A	#N/A
NM_001024458,NM_001102444,NM_001331080,NM_001331081,NM_001331082,NM_001331083,NM_001331084,NM_001331085,NM_001331086,NM_001331087,NM_013457,XM_006503669,XM_006503670,XM_006503674,XM_006503675,XM_006503676,XM_006503677,XM_006503678,XM_006503679,XM_006503680,XM_017320615,XM_030254065,XM_030254066,XM_030254067,XM_030254068,XM_030254069,XM_030254070,XM_030254071,XM_030254072,XM_030254073	Add1	#N/A	#N/A	#N/A	#N/A
NM_001271857,NM_001271858,NM_001271859,NM_001271860,NM_001271861,NM_013458	Add2	#N/A	#N/A	#N/A	#N/A
NM_175642,XM_006495817,XM_006495818,XM_017319555	Adgrb3	#N/A	#N/A	#N/A	#N/A
NM_001002268,XM_006512678,XM_006512679,XM_006512680,XM_006512681,XM_006512682,XM_017313881,XM_030245001	Adgrg6	#N/A	#N/A	#N/A	#N/A
NM_007419	Adrb1	#N/A	#N/A	#N/A	#N/A
NM_007420	Adrb2	#N/A	#N/A	#N/A	#N/A
NM_001291857,NM_009636	Aebp1	#N/A	#N/A	#N/A	#N/A
NM_027373,XM_006504098,XM_030254799,XM_030254800	Afap1	#N/A	#N/A	#N/A	#N/A
NM_001369026,NM_001369027,NM_021604,XM_006538491,XM_006538492,XM_006538493,XM_006538494,XM_006538495,XM_006538496,XM_011250176,XM_011250178,XM_017319921,XM_030253098,XR_390724,XR_881417	Agrn	#N/A	#N/A	#N/A	#N/A
NM_145144	Aif1l	#N/A	#N/A	#N/A	#N/A
NM_001013779,XM_006496919,XM_006496926,XM_006496929,XM_011238831,XM_011238835,XM_011238842,XM_017321486,XM_017321492,XM_017321496,XM_017321498,XM_017321501,XM_017321505,XM_030255241,XM_030255242,XM_030255243,XM_030255256,XM_030255266,XM_030255272,XM_030255282,XM_030255286,XM_030255288,XM_030255291,XM_030255292,XM_030255293,XM_030255294	Aim2	#N/A	#N/A	#N/A	#N/A
NM_001172146,NM_146165	Aimp2	#N/A	#N/A	#N/A	#N/A
NM_001005424	Ajm1	#N/A	#N/A	#N/A	#N/A
NM_010590	Ajuba	#N/A	#N/A	#N/A	#N/A
NM_017476,XM_011246534,XM_030249902,XM_030249903,XM_030249904,XM_030249905,XR_003952151,XR_003952152,XR_003952153,XR_003952154,XR_003952155,XR_003952156,XR_003952157,XR_003952158,XR_003952159,XR_003952160,XR_003952161,XR_003952162,XR_003952163,XR_003952164,XR_003952165,XR_003952166,XR_003952167	Akap8l	#N/A	#N/A	#N/A	#N/A
NM_011785,XM_006496818,XM_006496819,XM_006496821,XM_011238805,XM_030253910,XM_030253917	Akt3	#N/A	#N/A	#N/A	#N/A
NM_001276446,NM_008525,XM_006537639	Alad	#N/A	#N/A	#N/A	#N/A
NM_001331110,NM_009655	Alcam	#N/A	#N/A	#N/A	#N/A
NM_009022	Aldh1a2	#N/A	#N/A	#N/A	#N/A
NM_053080	Aldh1a3	#N/A	#N/A	#N/A	#N/A
NM_001308462,NM_009663	Alox5ap	#N/A	#N/A	#N/A	#N/A
NM_001004293,NM_001287093,NM_146137	Amigo1	#N/A	#N/A	#N/A	#N/A
NM_177275	Amigo3	#N/A	#N/A	#N/A	#N/A
NM_019764,XM_006511771,XM_006511772,XM_006511773	Amotl2	#N/A	#N/A	#N/A	#N/A
NM_001291348,NM_001291349,NM_001291352,NM_001291353,NM_027532,XM_006508279,XM_006508280,XM_006508282,XM_006508284,XM_006508285,XM_011241930,XM_011241931,XM_011241932,XM_011241933,XM_011241935,XM_017312358,XM_030243049,XM_030243050,XM_030243051,XM_030243052,XM_030243053,XM_030243054	Anapc15	#N/A	#N/A	#N/A	#N/A
NM_009641	Angpt4	#N/A	#N/A	#N/A	#N/A
NM_001039554,XM_006539091	Angptl7	#N/A	#N/A	#N/A	#N/A
NM_001110783,NM_001277280,NM_001277281,NM_001277284,NM_001277286,NM_001277289,NM_001310436,NM_001310437,NM_031158,NR_102385,NR_102386,XM_006508989,XM_006508990,XM_006508991,XM_006508992,XM_006508993,XM_006508994,XM_006508995,XM_006508996,XM_006508997,XM_006508998,XM_006508999,XM_006509000,XM_006509001,XM_006509002,XM_006509003,XM_030243250,XM_030243251,XR_378776	Ank1	#N/A	#N/A	#N/A	#N/A
NM_001034168,NM_001327938,NM_001327939,NM_178655,XM_006500884,XM_006500885,XM_006500886,XM_006500891,XM_006500893,XM_006500898,XM_006500899,XM_006500900,XM_006500901,XM_006500902,XM_011239986,XM_011239987,XM_011239988,XM_011239990,XM_011239991,XM_011239992,XM_011239995,XM_011239996,XM_017319427,XM_017319430,XM_030252357,XM_030252358,XM_030252359,XM_030252360,XM_030252361,XM_030252362,XM_030252363…	Ank2	#N/A	#N/A	#N/A	#N/A
NM_026720,XM_030251067,XM_030251068,XM_030251069,XR_003952812	Ankrd13d	#N/A	#N/A	#N/A	#N/A
NM_130889,XM_011250089	Anp32b	#N/A	#N/A	#N/A	#N/A
NM_054041,XM_006506564	Antxr1	#N/A	#N/A	#N/A	#N/A
NM_010730	Anxa1	#N/A	#N/A	#N/A	#N/A
NM_001110794,NM_009674,XM_006518452,XM_006518453	Anxa7	#N/A	#N/A	#N/A	#N/A
NM_001243043,NM_001243044,NM_001355659,NM_001355660,NM_007454,XM_006514462,XM_030245485,XM_030245486,XM_030245487,XM_030245488,XM_030245489	Ap1b1	#N/A	#N/A	#N/A	#N/A
NM_001290378,NM_001290379,NM_026887,XM_006528678,XM_011247769,XR_387077	Ap1s2	#N/A	#N/A	#N/A	#N/A
NM_001253885,NM_001253886,NM_001253887,NM_001310600,NM_009685,XM_006507230,XM_006507231,XM_006507232,XM_006507234,XM_006507235,XM_006507236,XM_017321946,XM_017321947	Apbb1	#N/A	#N/A	#N/A	#N/A
NM_001360979,NM_001360980,NM_007462,XM_006525529,XM_006525530,XM_006525532,XM_006525533,XM_006525534,XM_006525536,XM_006525538,XM_006525539,XM_030250277,XM_030250278,XM_030250279,XM_030250280,XM_030250281,XM_030250282,XM_030250283,XM_030250284,XM_030250285,XM_030250286,XM_030250287,XM_030250288,XM_030250289,XM_030250290,XM_030250291,XM_030250292,XM_030250293,XM_030250294,XM_030250295,XM_030250296	Apc	#N/A	#N/A	#N/A	#N/A
NM_011789,XM_006513643,XM_006513644,XM_006513645,XM_006513646,XM_030245088,XM_030245089	Apc2	#N/A	#N/A	#N/A	#N/A
NM_009687	Apex1	#N/A	#N/A	#N/A	#N/A
NM_013912	Apln	#N/A	#N/A	#N/A	#N/A
NM_001102455,NM_001102456,NM_001357698,NM_009691,XM_006509952	Aplp2	#N/A	#N/A	#N/A	#N/A
NM_001134391,NM_031159,XM_006505401,XM_011241159	Apobec1	#N/A	#N/A	#N/A	#N/A
NM_001277944,NM_001309795	Apoc2	#N/A	#N/A	#N/A	#N/A
NM_007472	Aqp1	#N/A	#N/A	#N/A	#N/A
NM_009699	Aqp2	#N/A	#N/A	#N/A	#N/A
NM_009701	Aqp5	#N/A	#N/A	#N/A	#N/A
NM_013476	Ar	#N/A	#N/A	#N/A	#N/A
NM_001276684,NM_018790	Arc	#N/A	#N/A	#N/A	#N/A
NM_001033258	Arfgef3	#N/A	#N/A	#N/A	#N/A
NM_001162423,NM_001162424,NM_138630,XM_011247530,XM_011247531,XM_011247532,XM_011247533,XM_011247534,XM_011247535,XM_011247536,XM_011247537,XM_011247538,XM_030251239	Arhgap4	#N/A	#N/A	#N/A	#N/A
NM_001301301,NM_001301303,NM_001301305,NM_001301308,NM_001301309,NM_007486,XM_006505404,XM_030255116,XM_030255117,XM_030255118	Arhgdib	#N/A	#N/A	#N/A	#N/A
NM_001037736,NM_172751,XM_006508768,XM_006508770,XM_006508771,XM_006508772,XM_006508773,XM_017312668,XM_017312669,XM_017312670,XM_017312671,XM_017312672,XM_017312673,XM_030243425,XM_030243426	Arhgef10	#N/A	#N/A	#N/A	#N/A
NM_001081116	Arhgef17	#N/A	#N/A	#N/A	#N/A
NM_001081295	Arhgef26	#N/A	#N/A	#N/A	#N/A
NM_001033329,NM_001290384,NM_001290385,XM_006527992,XM_011247582,XM_011247583,XM_011247585,XM_017318473,XM_017318474,XM_017318475,XM_017318476,XM_017318477,XM_017318478,XM_030251325	Arhgef9	#N/A	#N/A	#N/A	#N/A
NM_001172205,NM_001172206,NM_001290726,NM_001290727,NM_145996,NR_033310,XM_017319751	Arid5a	#N/A	#N/A	#N/A	#N/A
NM_001034858,XM_006512653,XM_006512654,XM_011243159,XM_030244989,XM_030244990,XM_030244991,XR_003948649	Armc2	#N/A	#N/A	#N/A	#N/A
NM_023142	Arpc1b	#N/A	#N/A	#N/A	#N/A
NM_019824	Arpc3	#N/A	#N/A	#N/A	#N/A
NM_001170485,NM_001170486,NM_026552	Arpc4	#N/A	#N/A	#N/A	#N/A
NM_001042592,NM_025549	Arrdc4	#N/A	#N/A	#N/A	#N/A
NM_001008232,NM_001355698,XM_006538761,XM_011250233,XR_390738	Asap3	#N/A	#N/A	#N/A	#N/A
NM_024184	Asf1b	#N/A	#N/A	#N/A	#N/A
NM_179203,XR_003954863,XR_003954864,XR_003954865	Atad3a	#N/A	#N/A	#N/A	#N/A
NM_001002897	Atg9b	#N/A	#N/A	#N/A	#N/A
NM_178628	Atl1	#N/A	#N/A	#N/A	#N/A
NM_176999,XM_006533534,XM_017314606	Atp10b	#N/A	#N/A	#N/A	#N/A
NM_001290469,XM_011250518,XM_011250519,XM_011250520	Atp1a3	#N/A	#N/A	#N/A	#N/A
NM_013415,XM_017314232	Atp1b2	#N/A	#N/A	#N/A	#N/A
NM_001161419,NM_007506,XM_030245490	Atp5g1	#N/A	#N/A	#N/A	#N/A
NM_015803	Atp8a2	#N/A	#N/A	#N/A	#N/A
NM_001001488,XM_006526105	Atp8b1	#N/A	#N/A	#N/A	#N/A
NM_001080944,NM_001359975,XM_006499495,XM_006499498,XM_006499499,XM_006499500	Atp8b4	#N/A	#N/A	#N/A	#N/A
NM_001289445,NM_001289446,NM_001354977,NM_001354978,NM_015731,XM_006498603,XM_017315066,XM_017315067,XM_030246882	Atp9a	#N/A	#N/A	#N/A	#N/A
NM_001081099	Aunip	#N/A	#N/A	#N/A	#N/A
NM_001291185,NM_011497,XM_006499075	Aurka	#N/A	#N/A	#N/A	#N/A
NM_009635,XM_006513097,XM_006513098,XM_006513099,XM_006513100,XM_006513101,XM_006513102,XR_871691	Avil	#N/A	#N/A	#N/A	#N/A
NM_015732,XM_006532057,XM_006532058,XM_006532059,XM_006532060,XM_030245493	Axin2	#N/A	#N/A	#N/A	#N/A
NM_019835	B4galt5	#N/A	#N/A	#N/A	#N/A
NM_175383	B4gat1	#N/A	#N/A	#N/A	#N/A
NM_013863	Bag3	#N/A	#N/A	#N/A	#N/A
NM_007523,NR_149749	Bak1	#N/A	#N/A	#N/A	#N/A
NM_001038231,NM_001286608,NM_011793,NR_104482	Banf1	#N/A	#N/A	#N/A	#N/A
NM_007527,XM_006540584,XM_011250780	Bax	#N/A	#N/A	#N/A	#N/A
NM_013815,XM_006515670,XM_006515671,XM_030246646,XM_030246647	Baz1a	#N/A	#N/A	#N/A	#N/A
NM_001008502,NM_001255992,XM_006535480,XM_011249682,XM_011249683,XM_017319573,XM_030252614	Bbs12	#N/A	#N/A	#N/A	#N/A
NM_001359558,NM_175325,NR_153195	Bbs4	#N/A	#N/A	#N/A	#N/A
NM_001360258,NM_001360259,NM_178415,NM_181316,XM_006510416,XM_006510417,XM_006510418,XM_006510420,XM_006510421,XM_011242551	Bbs9	#N/A	#N/A	#N/A	#N/A
NM_001166642,NM_001166643,NM_138681,XM_006532536,XM_006532537,XM_006532538,XM_006532539,XM_006532540,XM_006532541,XM_006532542,XM_011248810,XM_017314342,XM_017314343,XM_030245678,XM_030245679,XM_030245680,XM_030245681,XM_030245682,XM_030245683,XM_030245684,XM_030245685,XM_030245686,XM_030245687,XM_030245688,XM_030245689,XR_001779924	Bcas3	#N/A	#N/A	#N/A	#N/A
NM_025392	Bccip	#N/A	#N/A	#N/A	#N/A
NM_001159289,NM_001159290,NM_001242934,NM_016707,XM_006514504,XM_006514505,XM_006514507,XM_011243659,XM_011243660,XM_030245542,XM_030245543,XM_030245544,XM_030245545,XM_030245546,XM_030245547,XM_030245548	Bcl11a	#N/A	#N/A	#N/A	#N/A
NM_009741,NM_177410	Bcl2	#N/A	#N/A	#N/A	#N/A
NM_007537,XM_006518457,XM_006518458,XM_030247612	Bcl2l2	#N/A	#N/A	#N/A	#N/A
NM_033601,XM_006539487	Bcl3	#N/A	#N/A	#N/A	#N/A
NM_001168321,NM_029510,NM_175044,NM_175045,NM_175046,NR_045434,XM_017318621,XM_017318622,XM_017318623,XM_017318624,XM_030251499,XM_030251500,XM_030251501,XM_030251502,XM_030251503	Bcor	#N/A	#N/A	#N/A	#N/A
NM_007539	Bdkrb1	#N/A	#N/A	#N/A	#N/A
NM_001112796,NM_009753,XM_006507014,XM_006507015,XM_006507016,XM_006507017,XM_006507018,XM_006507019,XM_006507020,XM_006507023,XM_006507024,XM_030255123,XR_003956156,XR_869604	Bicd1	#N/A	#N/A	#N/A	#N/A
NM_007544,XM_006505409,XM_006505410,XM_006505411	Bid	#N/A	#N/A	#N/A	#N/A
NM_001360404,NM_021328,XM_006519330,XM_006519332,XM_011245124,XM_030247901,XM_030247902	Bin3	#N/A	#N/A	#N/A	#N/A
NM_001012273,NM_009689	Birc5	#N/A	#N/A	#N/A	#N/A
NM_139063,XM_006516573	Bloc1s5	#N/A	#N/A	#N/A	#N/A
NM_144518,XM_006522482	Bmerb1	#N/A	#N/A	#N/A	#N/A
NM_001311140,NM_001331221,NM_138313,NR_138603,XM_006498855	Bmf	#N/A	#N/A	#N/A	#N/A
NM_001316360,NM_007554	Bmp4	#N/A	#N/A	#N/A	#N/A
NM_007555	Bmp5	#N/A	#N/A	#N/A	#N/A
NM_007556	Bmp6	#N/A	#N/A	#N/A	#N/A
NM_009760	Bnip3	#N/A	#N/A	#N/A	#N/A
NM_009761,XM_006518471,XM_017315807	Bnip3l	#N/A	#N/A	#N/A	#N/A
NM_172506	Boc	#N/A	#N/A	#N/A	#N/A
NM_175103	Bola2	#N/A	#N/A	#N/A	#N/A
NM_013481	Bop1	#N/A	#N/A	#N/A	#N/A
NM_175265,NR_153765,XM_006519688	Bora	#N/A	#N/A	#N/A	#N/A
NM_009764,XM_006532064,XM_006532068,XM_017314233,XM_030245495	Brca1	#N/A	#N/A	#N/A	#N/A
NM_001079873,NM_054054,XM_006534728,XM_006534729,XM_006534730,XM_011249398,XM_030254058,XM_030254059,XM_030254060,XM_030254061,XR_003955572,XR_003955573,XR_003955574,XR_003955575	Brdt	#N/A	#N/A	#N/A	#N/A
NM_178309,XR_879647	Brip1	#N/A	#N/A	#N/A	#N/A
NM_026396	Brix1	#N/A	#N/A	#N/A	#N/A
NM_009763,XM_006503706	Bst1	#N/A	#N/A	#N/A	#N/A
NM_001255991	Btbd8	#N/A	#N/A	#N/A	#N/A
NM_007568	Btc	#N/A	#N/A	#N/A	#N/A
NM_009773,XM_006498622	Bub1b	#N/A	#N/A	#N/A	#N/A
NM_016859	Bysl	#N/A	#N/A	#N/A	#N/A
NM_007572	C1qa	#N/A	#N/A	#N/A	#N/A
NM_009777	C1qb	#N/A	#N/A	#N/A	#N/A
NM_007573	C1qbp	#N/A	#N/A	#N/A	#N/A
NM_007574,XM_017319927	C1qc	#N/A	#N/A	#N/A	#N/A
NM_001163793,XM_006535002,XM_006535003,XM_006535004,XM_006535007,XM_006535008,XM_006535010,XM_006535011,XM_011249480,XM_011249481,XM_011249482,XM_017320926,XM_030254579,XM_030254580,XM_030254581	C530008M17Rik	#N/A	#N/A	#N/A	#N/A
NM_001173550,NM_007577	C5ar1	#N/A	#N/A	#N/A	#N/A
NM_001310712,NM_001310715,NM_013879	Cabp1	#N/A	#N/A	#N/A	#N/A
NM_001252059,NM_001252060,NM_001252061,NM_007578,XM_006530587,XM_006530588,XM_006530589,XM_006530590,XM_006530591,XM_006530592,XM_006530593,XM_006530594,XM_006530595,XM_006530596,XM_006530597,XM_006530598,XM_006530599,XM_006530600,XM_006530601,XM_006530602,XM_006530603,XM_006530605,XM_006530609,XM_011248285,XM_030243260,XM_030243261,XM_030243262,XR_003947221,XR_003947222,XR_003947223,XR_003947224…	Cacna1a	#N/A	#N/A	#N/A	#N/A
NM_001159319,NM_001159320,NM_001282977,NM_001282978,NM_031173,NM_145121,XM_006532091,XM_006532092,XM_006532094,XM_017314236,XM_030245498,XM_030245499,XM_030245500	Cacnb1	#N/A	#N/A	#N/A	#N/A
NM_001044741,NM_001286226,NM_001356543,NM_007581,XM_006520360,XM_006520361,XM_006520362,XM_006520363,XM_006520364,XM_006520365,XM_006520367,XM_006520370,XM_017316415,XM_017316418,XM_017316419,XM_030248302,XM_030248303,XM_030248304,XM_030248305,XM_030248306,XM_030248307	Cacnb3	#N/A	#N/A	#N/A	#N/A
NM_001037099,NM_001285426,NM_001285427,NM_001285428,NM_001355059,NM_146123,XM_006497641,XM_006497642,XM_011239015,XM_017315163,XM_030247010	Cacnb4	#N/A	#N/A	#N/A	#N/A
NM_007591	Calr	#N/A	#N/A	#N/A	#N/A
NM_001290374,NM_001290375,NM_001290376,NM_177343,XM_006497469,XM_006497470,XM_006497471,XM_006497473,XM_011238973	Camk1d	#N/A	#N/A	#N/A	#N/A
NM_001174053,NM_001174054,NM_007595,XM_006514464,XM_006514465,XM_006514467,XM_006514469,XM_006514470,XM_006514475,XM_006514476,XM_006514477,XM_006514479,XM_017314237,XM_017314238,XM_017314239,XM_017314240,XM_017314241,XM_030245501,XM_030245502,XM_030245503,XM_030245504,XM_030245505,XM_030245506,XM_030245507	Camk2b	#N/A	#N/A	#N/A	#N/A
NM_001163749,NM_001347111,NM_001347112,NM_001347113,NM_001363239,NM_001363240,NM_001363241,NM_001363242,NM_001363243,NM_001363244,NM_001363245,NM_001363246,NM_001363247,NM_001363248,NM_001363249,NM_027171,XM_006508880,XM_006508881,XM_030243752	Camsap3	#N/A	#N/A	#N/A	#N/A
NM_001355044,NM_009797	Capza1	#N/A	#N/A	#N/A	#N/A
NM_001357333,XM_006530898,XM_006530899,XM_011248358,XM_017312739,XM_017312740,XM_017312741,XM_017312742	Carmil2	#N/A	#N/A	#N/A	#N/A
NM_001284409,NM_009810,XM_017312543,XM_030243266	Casp3	#N/A	#N/A	#N/A	#N/A
NM_007609,XM_006509837,XM_006509838,XM_006509839	Casp4	#N/A	#N/A	#N/A	#N/A
NM_009813	Casq1	#N/A	#N/A	#N/A	#N/A
NM_001355663,NM_009814	Casq2	#N/A	#N/A	#N/A	#N/A
NM_001080820,NM_001276422,NM_001276423,XM_030251764,XM_030251765,XM_030251766,XM_030251767	Cass4	#N/A	#N/A	#N/A	#N/A
NM_001243064,NM_007616,XM_006504974,XM_006504975,XM_006504976	Cav1	#N/A	#N/A	#N/A	#N/A
NM_001277756,NM_016900	Cav2	#N/A	#N/A	#N/A	#N/A
NM_007623,XM_006532103,XM_006532104,XM_006532105	Cbx2	#N/A	#N/A	#N/A	#N/A
NM_028763	Cbx6	#N/A	#N/A	#N/A	#N/A
NM_144811,XM_006521144,XM_006521147,XM_006521148,XM_011245690,XM_011245691,XM_011245692,XR_003951404,XR_384025	Cbx7	#N/A	#N/A	#N/A	#N/A
NM_001359903,NM_001359904,NM_001359905,NM_001359906,NM_172274,XM_006503934,XM_006503936,XM_006503938,XM_030254387	Cc2d2a	#N/A	#N/A	#N/A	#N/A
NM_028384,XM_006511904,XM_006511905,XM_006511906,XM_011242925,XM_011242926,XM_030243930,XR_379844,XR_379845	Ccdc13	#N/A	#N/A	#N/A	#N/A
NM_026222,XM_006535498,XM_006535499,XM_006535500,XM_006535502,XM_011249686,XR_001783715,XR_003954357,XR_003954358,XR_003954359	Ccdc39	#N/A	#N/A	#N/A	#N/A
NM_001364767,XM_006532698,XM_017314400,XM_030245744,XR_388387	Ccdc40	#N/A	#N/A	#N/A	#N/A
NM_177471,XM_011249125,XR_003949477	Ccdc69	#N/A	#N/A	#N/A	#N/A
NM_011331	Ccl12	#N/A	#N/A	#N/A	#N/A
NM_011333	Ccl2	#N/A	#N/A	#N/A	#N/A
NM_001356630,NM_019577,XM_006504444	Ccl24	#N/A	#N/A	#N/A	#N/A
NM_011337	Ccl3	#N/A	#N/A	#N/A	#N/A
NM_013653	Ccl5	#N/A	#N/A	#N/A	#N/A
NM_013654	Ccl7	#N/A	#N/A	#N/A	#N/A
NM_021443	Ccl8	#N/A	#N/A	#N/A	#N/A
NM_009828	Ccna2	#N/A	#N/A	#N/A	#N/A
NM_172301	Ccnb1	#N/A	#N/A	#N/A	#N/A
NM_007633	Ccne1	#N/A	#N/A	#N/A	#N/A
NM_001037134,NM_001282943,NM_009830,XM_006537573,XM_006537574,XM_006537575,XM_011249913	Ccne2	#N/A	#N/A	#N/A	#N/A
NM_007634,XM_006523554	Ccnf	#N/A	#N/A	#N/A	#N/A
NM_009917	Ccr5	#N/A	#N/A	#N/A	#N/A
NM_001347502,NM_001347503,NM_027045,NM_028407,XM_006519605,XM_006519606,XM_006519607,XM_011245208,XM_030248048,XM_030248049	Ccser2	#N/A	#N/A	#N/A	#N/A
NM_001358767,NM_007636	Cct2	#N/A	#N/A	#N/A	#N/A
NM_009836	Cct3	#N/A	#N/A	#N/A	#N/A
NM_009837	Cct4	#N/A	#N/A	#N/A	#N/A
NM_007638	Cct7	#N/A	#N/A	#N/A	#N/A
NM_009840	Cct8	#N/A	#N/A	#N/A	#N/A
NM_009841	Cd14	#N/A	#N/A	#N/A	#N/A
NM_001043317,NM_009845,NR_102722,NR_102723,XM_006539489,XM_006539490,XM_006539491,XM_006539492,XM_006539493,XM_006539494,XM_030242043,XR_391039	Cd22	#N/A	#N/A	#N/A	#N/A
NM_007646	Cd38	#N/A	#N/A	#N/A	#N/A
NM_001039150,NM_001039151,NM_001177785,NM_001177786,NM_001177787,NM_009851,XM_006498645,XM_006498646,XM_006498647,XM_006498648,XM_006498649	Cd44	#N/A	#N/A	#N/A	#N/A
NM_007651	Cd53	#N/A	#N/A	#N/A	#N/A
NM_133655	Cd81	#N/A	#N/A	#N/A	#N/A
NM_007657	Cd9	#N/A	#N/A	#N/A	#N/A
NM_028176,XM_006539196	Cda	#N/A	#N/A	#N/A	#N/A
NM_001080818,NM_001173553,NM_001355646,XM_006501419,XM_006501420,XM_011240108,XM_011240109,XM_017319562,XM_030252597	Cdc14a	#N/A	#N/A	#N/A	#N/A
NM_023223	Cdc20	#N/A	#N/A	#N/A	#N/A
NM_001033285,NM_001346804,NM_001346805,NM_001359541,NM_001359542,NM_001359543,NM_001359544,NM_001359545,NM_001359546,NM_001359547,NM_001359548,NM_001359549,NR_153194,XM_006496802,XM_006496803,XM_006496804,XM_006496806,XM_006496807,XM_006496809,XM_011238802,XM_011238803,XM_011238804,XM_017320119,XM_017320129,XM_017320130,XM_017320148,XM_030253509,XM_030253510,XR_001784122,XR_001784125,XR_001784127	Cdc42bpa	#N/A	#N/A	#N/A	#N/A
NM_026514,XM_006524295	Cdc42ep3	#N/A	#N/A	#N/A	#N/A
NM_001163346,NM_020006,XM_006533815,XM_006533817,XM_006533818,XM_006533819,XM_017314686	Cdc42ep4	#N/A	#N/A	#N/A	#N/A
NM_001161623,NM_001358206,NM_009862,XM_006521744	Cdc45	#N/A	#N/A	#N/A	#N/A
NM_001025779,NM_001362735,NM_011799,NR_156128,XR_001780004,XR_003949441	Cdc6	#N/A	#N/A	#N/A	#N/A
NM_026410	Cdca5	#N/A	#N/A	#N/A	#N/A
NM_026560	Cdca8	#N/A	#N/A	#N/A	#N/A
NM_001316758,NM_009865,XM_006520100	Cdh10	#N/A	#N/A	#N/A	#N/A
NM_001081386,NM_001356415,XM_006529520,XM_011247991,XM_017320389	Cdh19	#N/A	#N/A	#N/A	#N/A
NM_007664,XM_006525553	Cdh2	#N/A	#N/A	#N/A	#N/A
NM_199470,XM_006518975,XM_030247793,XM_030247794	Cdh24	#N/A	#N/A	#N/A	#N/A
NM_001037809,NM_007665	Cdh3	#N/A	#N/A	#N/A	#N/A
NM_001316723,NM_009867,XM_011239921,XM_030247044,XM_030247045	Cdh4	#N/A	#N/A	#N/A	#N/A
NM_007666,XM_006520017,XM_006520018,XM_017316420,XM_017316421	Cdh6	#N/A	#N/A	#N/A	#N/A
NM_009869,XM_006520020,XM_011245337	Cdh9	#N/A	#N/A	#N/A	#N/A
NM_007659	Cdk1	#N/A	#N/A	#N/A	#N/A
NM_001355005,NM_009870	Cdk4	#N/A	#N/A	#N/A	#N/A
NM_009871	Cdk5r1	#N/A	#N/A	#N/A	#N/A
NM_183294,XM_011244176,XM_011244177,XM_017315203	Cdkl1	#N/A	#N/A	#N/A	#N/A
NM_001024624	Cdkl5	#N/A	#N/A	#N/A	#N/A
NM_001111099,NM_007669	Cdkn1a	#N/A	#N/A	#N/A	#N/A
NM_009875	Cdkn1b	#N/A	#N/A	#N/A	#N/A
NM_001161624,NM_001354981,NM_009876,XM_006508467,XM_006508468,XM_006508469,XM_006508470,XM_030242044,XM_030242045,XM_030242046,XM_030242047,XM_030242048	Cdkn1c	#N/A	#N/A	#N/A	#N/A
NM_001040654,NM_009877	Cdkn2a	#N/A	#N/A	#N/A	#N/A
NM_001360041,NM_028222,XM_006519593,XM_006519594,XM_030248044	Cdkn3	#N/A	#N/A	#N/A	#N/A
NM_177647	Cdnf	#N/A	#N/A	#N/A	#N/A
NM_001291039,NM_001291040,NM_138651,XM_030246706,XR_866210	Cds2	#N/A	#N/A	#N/A	#N/A
NM_026014	Cdt1	#N/A	#N/A	#N/A	#N/A
NM_001039185,NM_001039186,NM_001039187,NM_011926,XM_030242604	Ceacam1	#N/A	#N/A	#N/A	#N/A
NM_001128151,NM_001368706,XM_011241396,XM_011241397,XM_011241398,XM_017321659,XM_030255487,XM_030255488	Cecr2	#N/A	#N/A	#N/A	#N/A
NM_001311124,NM_001311126,NM_001311127,NM_176954,XM_006513743,XM_006513744,XM_006513747,XM_006513748,XM_006513749,XM_011243472,XM_030245117,XM_030245118,XM_030245119,XM_030245120	Celf5	#N/A	#N/A	#N/A	#N/A
NM_009886,XM_006520379,XM_006520380,XM_006520381,XM_006520382,XM_030248310	Celsr1	#N/A	#N/A	#N/A	#N/A
NM_001004177,NM_017392,XM_006501691,XM_006501692,XM_017319649	Celsr2	#N/A	#N/A	#N/A	#N/A
NM_001302129,NM_001302130,NM_001302131,NM_001302132,NM_007681,NR_126074,XM_011240699,XM_030254094	Cenpa	#N/A	#N/A	#N/A	#N/A
NM_173762	Cenpe	#N/A	#N/A	#N/A	#N/A
NM_001305631,NM_145924,XM_006528477,XM_017318340	Cenpi	#N/A	#N/A	#N/A	#N/A
NM_021790,NM_181061,NR_075088,XM_006517728,XM_017315552,XM_017315553	Cenpk	#N/A	#N/A	#N/A	#N/A
NM_028131,XM_006531387	Cenpn	#N/A	#N/A	#N/A	#N/A
NM_025495,XM_011244405,XM_011244406,XM_011244407,XM_017315560,XM_030247350,XR_003950462,XR_873273	Cenpp	#N/A	#N/A	#N/A	#N/A
NM_027263	Cenps	#N/A	#N/A	#N/A	#N/A
NM_177150,XM_006531104,XM_006531107,XM_006531108,XM_011248407,XM_017312860,XM_030243617,XM_030243618,XM_030243619	Cenpt	#N/A	#N/A	#N/A	#N/A
NM_001109747,XM_006512814	Cenpw	#N/A	#N/A	#N/A	#N/A
NM_001164362,NM_001360663,NM_028293,NM_028760,XM_006527396,XM_006527397,XM_006527398,XM_006527399,XM_006527401,XM_006527402,XM_011247381,XM_030251113,XM_030251114,XM_030251115	Cep55	#N/A	#N/A	#N/A	#N/A
NM_001081073,NM_001357523	Cep76	#N/A	#N/A	#N/A	#N/A
NM_053200	Ces1d	#N/A	#N/A	#N/A	#N/A
NM_173775,XM_006506095,XM_011241338,XM_011241339,XM_011241340,XM_011241341,XM_011241342,XM_011241343,XM_011241344,XM_011241347,XM_011241348,XM_017321584,XM_030255372,XM_030255373,XM_030255374,XM_030255375,XM_030255376,XM_030255377,XM_030255378,XM_030255379,XM_030255380,XM_030255381,XM_030255382,XM_030255383,XM_030255384,XR_001785130,XR_001785131,XR_001785132,XR_003956196	Cfap100	#N/A	#N/A	#N/A	#N/A
NM_001302546,XM_017322097,XM_017322098,XM_017322099,XM_017322100,XM_017322101	Cfap46	#N/A	#N/A	#N/A	#N/A
NM_007687	Cfl1	#N/A	#N/A	#N/A	#N/A
NM_001360454,NM_001360455,NM_026832	Cgrrf1	#N/A	#N/A	#N/A	#N/A
NM_001164320,XM_006520742,XM_030248458,XR_383996	Chadl	#N/A	#N/A	#N/A	#N/A
NM_013733	Chaf1a	#N/A	#N/A	#N/A	#N/A
NM_028083,XM_006522847,XM_006522848	Chaf1b	#N/A	#N/A	#N/A	#N/A
NM_175329	Chchd10	#N/A	#N/A	#N/A	#N/A
NM_133928	Chchd4	#N/A	#N/A	#N/A	#N/A
NM_146019,XM_006532880,XM_006532881,XM_006532882,XM_006532883,XM_006532884,XM_006532885,XM_006532886,XM_006532887,XM_006532888,XM_006532889,XM_006532890,XM_017314455,XM_017314456,XM_030245814,XM_030245815	Chd3	#N/A	#N/A	#N/A	#N/A
NM_001081376,NM_001369243,NM_029216,XM_006538929,XM_006538930,XM_006538931,XM_006538933,XM_006538934,XM_006538935,XM_017320244,XM_030253589	Chd5	#N/A	#N/A	#N/A	#N/A
NM_173368,NR_126509,XM_006500184,XM_011239776,XM_011239777,XM_017319258,XM_017319259,XM_030252080,XM_030252081,XR_001783180,XR_001783181,XR_001783182	Chd6	#N/A	#N/A	#N/A	#N/A
NM_001277149,NM_001355382,XM_006538004,XM_006538005,XM_006538006,XR_003954972	Chd7	#N/A	#N/A	#N/A	#N/A
NM_007691,XM_017313117	Chek1	#N/A	#N/A	#N/A	#N/A
NM_001363308,NM_016681,XM_006535068,XM_006535069,XM_006535070,XM_006535071,XM_030254659,XM_030254660,XR_001784718,XR_003955670,XR_003955671,XR_003955672	Chek2	#N/A	#N/A	#N/A	#N/A
NM_009602,XM_030252389	Chrnb2	#N/A	#N/A	#N/A	#N/A
NM_145409,XM_006524017,XM_030249640	Chtf18	#N/A	#N/A	#N/A	#N/A
NM_001359210,NM_026635,XM_011242805	Ciao2a	#N/A	#N/A	#N/A	#N/A
NM_134141,XM_006530560,XR_003947215	Ciapin1	#N/A	#N/A	#N/A	#N/A
NM_001301295,NM_178373,XM_006505531	Cidec	#N/A	#N/A	#N/A	#N/A
NM_007705,NR_152857,XM_006513164,XM_006513165,XM_030244855	Cirbp	#N/A	#N/A	#N/A	#N/A
NM_001004140,XM_006509226	Ckap2	#N/A	#N/A	#N/A	#N/A
NM_025415	Cks2	#N/A	#N/A	#N/A	#N/A
NM_016674	Cldn1	#N/A	#N/A	#N/A	#N/A
NM_008770	Cldn11	#N/A	#N/A	#N/A	#N/A
NM_001038590,NM_153105	Cldn19	#N/A	#N/A	#N/A	#N/A
NM_020293	Cldn9	#N/A	#N/A	#N/A	#N/A
NM_001289706,NM_001289707,NM_001289708,NM_020257,XM_011241505	Clec2i	#N/A	#N/A	#N/A	#N/A
NM_172621,XM_006524135	Clic5	#N/A	#N/A	#N/A	#N/A
NM_001081114,NM_001360763,NM_001360764	Clip3	#N/A	#N/A	#N/A	#N/A
NM_001040682,NM_053155,NR_104435,NR_104436,NR_104437,NR_104438,NR_104439,XR_001780506	Clmn	#N/A	#N/A	#N/A	#N/A
NM_001290989,NM_023051,XM_006539093,XM_006539094,XM_030253692,XM_030253693	Clstn1	#N/A	#N/A	#N/A	#N/A
NM_022319,XM_006511334	Clstn2	#N/A	#N/A	#N/A	#N/A
NM_001346656,NM_153508	Clstn3	#N/A	#N/A	#N/A	#N/A
NM_001310719,NM_177751,XM_006528861,XM_011247826,XM_017318507,XM_017318508,XM_030251352	Cnksr2	#N/A	#N/A	#N/A	#N/A
NM_001146318,NM_009923,XM_006532120,XM_017314245	Cnp	#N/A	#N/A	#N/A	#N/A
NM_001355020,NM_001355021,NM_001365881,NM_007726,XM_006537591,XM_006537592,XM_006537593,XM_006537594,XM_006537595,XM_030253148,XM_030253149	Cnr1	#N/A	#N/A	#N/A	#N/A
NM_026562	Cntd1	#N/A	#N/A	#N/A	#N/A
NM_170786	Cntf	#N/A	#N/A	#N/A	#N/A
NM_001159647,NM_001159648,NM_001358051,NM_007727,XM_006520383,XM_017316422,XM_017316423	Cntn1	#N/A	#N/A	#N/A	#N/A
NM_183270,XM_006508152	Coa4	#N/A	#N/A	#N/A	#N/A
NM_001282993,NM_001282994,NM_172496,XM_006514481,XM_006514485,XM_011243651,XM_011243652,XM_011243653,XM_011243654,XM_011243655,XM_011243656,XM_030245514,XM_030245515	Cobl	#N/A	#N/A	#N/A	#N/A
NM_001317722,NM_009926,XM_006523559,XM_006523560,XM_006523561,XM_006523562,XM_006523563,XM_006523564,XM_006523566,XM_006523567,XM_006523568,XM_006523569,XM_006523570,XM_006523571,XR_385275,XR_385276	Col11a2	#N/A	#N/A	#N/A	#N/A
NM_009928,XM_006537601,XR_001784085	Col15a1	#N/A	#N/A	#N/A	#N/A
NM_153393,XM_011248983	Col23a1	#N/A	#N/A	#N/A	#N/A
NM_001317733,NM_027770,XM_006502097,XM_006502098,XM_011240232,XM_017319724,XR_001783751,XR_001783752	Col24a1	#N/A	#N/A	#N/A	#N/A
NM_001244952,NM_029838,NM_198711,XM_006502264,XM_006502265,XM_006502266,XM_006502267,XM_006502268,XM_006502269,XM_006502270,XM_006502271,XM_006502272,XM_006502273,XM_006502274,XM_006502275,XM_006502276,XM_006502277,XM_006502278,XM_006502279,XM_006502280,XM_006502281,XM_006502282,XM_006502283,XM_006502284,XM_006502285,XM_006502286,XM_017319804,XM_017319806,XM_030252884,XM_030252886,XM_030252887,XM…	Col25a1	#N/A	#N/A	#N/A	#N/A
NM_007734	Col4a3	#N/A	#N/A	#N/A	#N/A
NM_007735,XM_011238652,XM_011238653,XM_030245430	Col4a4	#N/A	#N/A	#N/A	#N/A
NM_001163155,NM_007736,XM_006528696,XM_006528697,XM_017318372	Col4a5	#N/A	#N/A	#N/A	#N/A
NM_007739	Col8a1	#N/A	#N/A	#N/A	#N/A
NM_199473,XM_017320266	Col8a2	#N/A	#N/A	#N/A	#N/A
NM_009936,XM_006500553,XM_030247058	Col9a3	#N/A	#N/A	#N/A	#N/A
NM_011779	Coro1c	#N/A	#N/A	#N/A	#N/A
NM_028071	Cotl1	#N/A	#N/A	#N/A	#N/A
NM_001033310,NM_001163456,NR_028088,XM_017320845	Cox18	#N/A	#N/A	#N/A	#N/A
NM_009944	Cox7a1	#N/A	#N/A	#N/A	#N/A
NM_007759	Crabp2	#N/A	#N/A	#N/A	#N/A
NM_001310635,NM_030209,XM_006531508,XM_006531509	Crispld2	#N/A	#N/A	#N/A	#N/A
NM_001356588,NM_001356589,NM_145123,XM_006527369,XM_006527371,XM_006527372,XM_030251089,XM_030251090,XM_030251091,XM_030251092,XM_030251093,XM_030251094	Crtac1	#N/A	#N/A	#N/A	#N/A
NM_001004062,XM_006509699,XM_006509700,XM_006509704,XM_011242309,XM_011242310,XM_011242311,XM_011242312,XM_011242313,XM_011242314,XM_030243653	Crtc1	#N/A	#N/A	#N/A	#N/A
NM_173863,XM_006541195,XM_030242981	Crtc3	#N/A	#N/A	#N/A	#N/A
NM_001358854,NM_007780	Csf2rb	#N/A	#N/A	#N/A	#N/A
NM_139001	Cspg4	#N/A	#N/A	#N/A	#N/A
NM_001360782,NM_007791,NR_153810	Csrp1	#N/A	#N/A	#N/A	#N/A
NM_001109764,NM_001355193,NM_009819,NM_145732,XM_011241195,XM_030255129,XM_030255130	Ctnna2	#N/A	#N/A	#N/A	#N/A
NM_001267695,NM_021281,XM_006500975	Ctss	#N/A	#N/A	#N/A	#N/A
NM_001252572,NM_001357116,NM_007803,XR_001785469,XR_003946381,XR_003946382	Cttn	#N/A	#N/A	#N/A	#N/A
NM_080285,NR_149735,XM_006505104,XM_011241065	Cttnbp2	#N/A	#N/A	#N/A	#N/A
NM_001081335,XM_006525135,XM_006525136,XM_011246722,XM_011246723	Cul9	#N/A	#N/A	#N/A	#N/A
NM_001312908,NM_007804,XM_006530157,XM_011248166,XM_011248167,XM_011248168,XM_011248169,XM_011248170,XM_011248171,XM_011248172,XM_011248173,XM_011248174,XM_011248176,XM_017320655,XM_030254116,XM_030254117,XM_030254118,XM_030254119,XM_030254120	Cux2	#N/A	#N/A	#N/A	#N/A
NM_009987,XM_011242934	Cx3cr1	#N/A	#N/A	#N/A	#N/A
NM_021274	Cxcl10	#N/A	#N/A	#N/A	#N/A
NM_018866	Cxcl13	#N/A	#N/A	#N/A	#N/A
NM_023158,NR_151496,NR_151497,NR_151499	Cxcl16	#N/A	#N/A	#N/A	#N/A
NM_001356509,NM_009911,XM_006529114	Cxcr4	#N/A	#N/A	#N/A	#N/A
NM_001301284,NM_007806	Cyba	#N/A	#N/A	#N/A	#N/A
NM_001252459,NM_001252460,NM_133769,XM_006534461,XM_006534462,XM_006534463	Cyfip2	#N/A	#N/A	#N/A	#N/A
NM_001177713,NM_175475,XM_006505972,XM_011241300,XM_030255338	Cyp26b1	#N/A	#N/A	#N/A	#N/A
NM_001355071,NM_001355072,NM_001355073,NM_001355074,NM_133825,XM_006529751	D1Ertd622e	#N/A	#N/A	#N/A	#N/A
NM_001008231,XM_006525082,XM_006525083,XM_006525084,XM_006525085,XM_006525086,XM_006525087,XM_006525089,XM_006525090,XM_006525091,XM_011246706,XM_011246707,XR_003952209,XR_385382	Daam2	#N/A	#N/A	#N/A	#N/A
NM_001190466,NM_021532	Dact1	#N/A	#N/A	#N/A	#N/A
NM_001081655	Dact3	#N/A	#N/A	#N/A	#N/A
NM_001111051,NM_001111052,NM_001111053,NM_001195538,NM_001195539,NM_001195540,NM_001357466,NM_001357468,NM_001357469,NM_001357475,NM_001357476,NM_019978,XM_006500981,XM_006500982,XM_006500983,XM_011240007,XM_017319447,XM_030252411,XM_030252412,XR_003954278,XR_003954279	Dclk1	#N/A	#N/A	#N/A	#N/A
NM_001190451,NM_007833	Dcn	#N/A	#N/A	#N/A	#N/A
NM_001362705,NM_028119,XR_001780206,XR_374383	Ddb2	#N/A	#N/A	#N/A	#N/A
NM_029936,XM_006510684	Ddx10	#N/A	#N/A	#N/A	#N/A
NM_001003919,NM_001348292,XM_006524409,XM_006524410,XR_003952132,XR_385336	Ddx11	#N/A	#N/A	#N/A	#N/A
NM_025860,XM_006529794	Ddx18	#N/A	#N/A	#N/A	#N/A
NM_019553,XM_030245181	Ddx21	#N/A	#N/A	#N/A	#N/A
NM_153065	Ddx27	#N/A	#N/A	#N/A	#N/A
NM_001033294,NR_156412,XM_030249814,XR_001782045,XR_374082	Ddx31	#N/A	#N/A	#N/A	#N/A
NM_001311139,NM_021494	Dennd5a	#N/A	#N/A	#N/A	#N/A
NM_001037937,NM_145470	Deptor	#N/A	#N/A	#N/A	#N/A
NM_001361686,NM_001361688,NM_178681,XM_006515067,XM_006515068,XM_006515070,XM_006515071,XM_017315019	Dgkb	#N/A	#N/A	#N/A	#N/A
NM_001166597,NM_138306,XM_006498537,XM_006498538,XM_006498539,XM_006498540,XM_006498541,XM_006498542,XM_006498543,XM_011239241,XM_011239244,XM_017314867,XM_017314875,XM_017314878,XM_030246477,XM_030246478,XM_030246479,XR_003949859,XR_003949860,XR_003949863,XR_003949865,XR_003949868,XR_003949943,XR_374381	Dgkz	#N/A	#N/A	#N/A	#N/A
NM_053272	Dhcr24	#N/A	#N/A	#N/A	#N/A
NM_010049	Dhfr	#N/A	#N/A	#N/A	#N/A
NM_025447,XM_006517735,XR_003950461	Dimt1	#N/A	#N/A	#N/A	#N/A
NM_001360050,NM_001360051,NM_028315,NR_153390,XM_006519602,XM_017316212,XM_030248047	Dis3	#N/A	#N/A	#N/A	#N/A
NM_001311069,NM_178118,XM_006510451,XM_006510454,XM_006510455,XM_006510456,XM_006510457,XM_017313439,XM_017313440,XM_017313441,XM_030244427,XM_030244428	Dixdc1	#N/A	#N/A	#N/A	#N/A
NM_001030307,NM_001359411,NM_001359412,NM_001359413,XM_030251338	Dkc1	#N/A	#N/A	#N/A	#N/A
NM_001194940,NM_001194941,NM_015802,XM_006509166,XM_006509167,XM_006509168,XM_006509169,XM_011242152,XM_011242153,XM_017312892	Dlc1	#N/A	#N/A	#N/A	#N/A
NM_001128180,NM_001128181,NM_001347411,NM_001347412,NM_001347413,NM_001347414,NM_001360665,NM_027712,NM_177639,XM_006524168,XM_006524169,XM_006524171,XM_006524172,XM_006524173,XM_006524174,XM_006524177,XM_006524178,XM_006524179,XM_006524180,XM_006524181,XM_006524183,XM_006524184,XM_006524185,XM_011246406,XM_011246407,XM_017317449,XM_017317450,XM_030249738,XM_030249739,XM_030249741,XM_030249742	Dlgap1	#N/A	#N/A	#N/A	#N/A
NM_001302081,NM_198618,XM_006503104,XM_006503105,XM_011240537,XM_030253571,XM_030253572,XM_030253573	Dlgap3	#N/A	#N/A	#N/A	#N/A
NM_025849	Dmac1	#N/A	#N/A	#N/A	#N/A
NM_001278226,NM_010059,NR_103477,XM_006520407,XM_006520408,XM_006520409	Dmc1	#N/A	#N/A	#N/A	#N/A
NM_001166173,NM_001166174,NM_001369359,NM_028618,NM_172899	Dmkn	#N/A	#N/A	#N/A	#N/A
NM_001359013,NM_016779	Dmp1	#N/A	#N/A	#N/A	#N/A
NM_001190490,NM_001190491,NM_032418,NR_126095,XM_006539516,XM_006539517,XM_006539518,XM_006539519,XM_006539520,XM_006539521,XM_006539522,XM_011250433,XR_391041	Dmpk	#N/A	#N/A	#N/A	#N/A
NM_001252662,NM_001252663,NM_001252664,NM_001252665,NM_001252666,NM_001360024,NM_001360025,NM_001360026,NM_001360027,NM_001360028,NM_001360029,NM_001360030,NM_013514	Dmtn	#N/A	#N/A	#N/A	#N/A
NM_177372,NR_152862,XR_380405	Dna2	#N/A	#N/A	#N/A	#N/A
NM_001357875,NM_021422,XR_001778951	Dnaja4	#N/A	#N/A	#N/A	#N/A
NM_153527,XM_006508184,XM_006508185	Dnajb13	#N/A	#N/A	#N/A	#N/A
NM_009584,XM_006535679	Dnajc2	#N/A	#N/A	#N/A	#N/A
NM_001099738,NM_138664	Dnajc28	#N/A	#N/A	#N/A	#N/A
NM_007870,XM_006517921	Dnase1l3	#N/A	#N/A	#N/A	#N/A
NM_001368295,NM_001368296,NM_010062	Dnase2a	#N/A	#N/A	#N/A	#N/A
NM_001038619,NM_172646,XM_006496601,XM_006496602,XM_006496603,XM_006496604,XM_006496605,XM_030254626	Dnm3	#N/A	#N/A	#N/A	#N/A
NM_001199431,NM_001199432,NM_001199433,NM_001314011,NM_010066,XM_006509988,XM_011242393	Dnmt1	#N/A	#N/A	#N/A	#N/A
NM_001081695,NM_001284197,NM_001284198,NM_001284199,NM_001284200,NM_019448	Dnmt3l	#N/A	#N/A	#N/A	#N/A
NM_207161	Dnph1	#N/A	#N/A	#N/A	#N/A
NM_007873	Doc2b	#N/A	#N/A	#N/A	#N/A
NM_033374,XM_017314861,XM_017314862	Dock2	#N/A	#N/A	#N/A	#N/A
NM_001348274,NM_001348275,NM_001348276,NM_001348478,XM_006503899,XM_006503900	Dok7	#N/A	#N/A	#N/A	#N/A
NM_001159543,NM_010074,XM_006498691,XM_006498692,XM_011239274,XR_001780739	Dpp4	#N/A	#N/A	#N/A	#N/A
NM_019759	Dpt	#N/A	#N/A	#N/A	#N/A
NM_009955,XM_006518508	Dpysl2	#N/A	#N/A	#N/A	#N/A
NM_001136086,NM_001291455,NM_009468	Dpysl3	#N/A	#N/A	#N/A	#N/A
NM_001356948,NM_001356949,NM_023047	Dpysl5	#N/A	#N/A	#N/A	#N/A
NM_027426,XM_006539170	Draxin	#N/A	#N/A	#N/A	#N/A
NM_010078,XM_006528496,XM_011247730,XM_017318380,XM_030251216,XM_030251217,XM_030251218,XM_030251219,XM_030251220,XR_001782733,XR_003952997	Drp2	#N/A	#N/A	#N/A	#N/A
NM_001355594,NM_183089	Dscc1	#N/A	#N/A	#N/A	#N/A
NM_001159646,NM_023595	Dut	#N/A	#N/A	#N/A	#N/A
NM_145508,XM_006529427	Dyrk3	#N/A	#N/A	#N/A	#N/A
NM_001360411,NM_001360412,NM_001360413,NM_025943,NR_130725,XM_006519383,XM_006519384,XM_006519386,XM_006519387,XM_006519388,XM_006519389,XM_006519391,XM_011245146,XM_017316126,XM_030247933,XM_030247934,XM_030247935,XM_030247936,XM_030247937,XM_030247938,XM_030247939,XM_030247940,XM_030247941,XM_030247942,XM_030247943,XM_030247944,XM_030247945,XR_003950893,XR_383203	Dzip1	#N/A	#N/A	#N/A	#N/A
NM_148952	E2f4	#N/A	#N/A	#N/A	#N/A
NM_001113401,NM_001113405,NM_001358102,NM_134111,XM_006521682,XM_006521683,XM_006521684,XM_006521685,XM_011245800,XR_003951743	Eaf2	#N/A	#N/A	#N/A	#N/A
NM_026932	Ebna1bp2	#N/A	#N/A	#N/A	#N/A
NM_001012324	Ecm2	#N/A	#N/A	#N/A	#N/A
NM_001177625,NM_001177626,NM_007900,XM_006535385,XM_006535386	Ect2	#N/A	#N/A	#N/A	#N/A
NM_007903	Edn3	#N/A	#N/A	#N/A	#N/A
NM_030172,XM_006516383,XM_006516384,XM_006516385,XM_006516386,XM_006516387,XM_011244215,XM_011244216,XM_011244217,XM_030246983	Efcab11	#N/A	#N/A	#N/A	#N/A
NM_027974,XR_003946579	Efhc1	#N/A	#N/A	#N/A	#N/A
NM_028916,XM_006527706,XM_017318631	Efhc2	#N/A	#N/A	#N/A	#N/A
NM_028889,NR_151447	Efhd1	#N/A	#N/A	#N/A	#N/A
NM_007911,XM_006532160	Efnb3	#N/A	#N/A	#N/A	#N/A
NM_010112	Efs	#N/A	#N/A	#N/A	#N/A
NM_019397	Egfl6	#N/A	#N/A	#N/A	#N/A
NM_001289496,NM_001289498,NM_178748,XM_006519991,XM_017316628,XM_017316629	Egflam	#N/A	#N/A	#N/A	#N/A
NM_001363475,NM_053207	Egln1	#N/A	#N/A	#N/A	#N/A
NM_001252515,NM_153078,XM_011243681,XM_011243682,XM_011243683,XM_011243684,XM_011243685,XM_011243686,XM_011243687,XM_011243688,XM_011243689,XM_011243690,XM_011243691,XM_011243692,XM_011243693,XM_017314437,XM_017314438,XM_017314439,XM_017314440,XM_030245788,XM_030245789,XM_030245790,XM_030245791,XM_030245792,XM_030245793,XM_030245794,XM_030245795,XM_030245796	Ehbp1	#N/A	#N/A	#N/A	#N/A
NM_011163,XM_006523863	Eif2ak2	#N/A	#N/A	#N/A	#N/A
NM_026114	Eif2s1	#N/A	#N/A	#N/A	#N/A
NM_026030	Eif2s2	#N/A	#N/A	#N/A	#N/A
NM_010123	Eif3a	#N/A	#N/A	#N/A	#N/A
NM_018799	Eif3i	#N/A	#N/A	#N/A	#N/A
NM_144545	Eif3j1	#N/A	#N/A	#N/A	#N/A
NM_001256055	Eif3j2	#N/A	#N/A	#N/A	#N/A
NM_007918	Eif4ebp1	#N/A	#N/A	#N/A	#N/A
NM_001166589,NM_001166590,NM_001166591,NM_001166592,NM_001166593,NM_001166594,NM_001166595,NM_001166596,NM_181582,XM_011249058,XM_030246050,XM_030246051	Eif5a	#N/A	#N/A	#N/A	#N/A
NM_177586,XM_017319514	Eif5a2	#N/A	#N/A	#N/A	#N/A
NM_010579	Eif6	#N/A	#N/A	#N/A	#N/A
NM_175522,XM_006504701,XM_006504702,XM_006504703,XM_006504704,XM_017320882,XM_030254504,XR_001784695	Elfn1	#N/A	#N/A	#N/A	#N/A
NM_010330	Emb	#N/A	#N/A	#N/A	#N/A
NM_001168470,NM_025318	Emc6	#N/A	#N/A	#N/A	#N/A
NM_177752,XM_006533408,XM_011249045,XM_030246036,XM_030246037	Eme1	#N/A	#N/A	#N/A	#N/A
NM_013536,XM_030255170	Emg1	#N/A	#N/A	#N/A	#N/A
NM_133918,XM_006503648,XM_006503649	Emilin1	#N/A	#N/A	#N/A	#N/A
NM_001162996,NM_001347582,NM_028153,XM_011250714,XM_011250715,XM_011250718,XM_011250719,XM_030243009,XM_030243010,XR_001778001	Eml2	#N/A	#N/A	#N/A	#N/A
NM_001288627,NM_001288628,NM_010128,XM_006505502	Emp1	#N/A	#N/A	#N/A	#N/A
NM_001146346,NM_010129	Emp3	#N/A	#N/A	#N/A	#N/A
NM_007930,XM_030247137,XM_030247138,XM_030247139	Enc1	#N/A	#N/A	#N/A	#N/A
NM_001146348,NM_001146350,NM_007932	Eng	#N/A	#N/A	#N/A	#N/A
NM_001136077,NM_001285994,NM_001285995,NM_015744,XM_006520593,XM_006520594,XM_006520595,XM_006520596,XM_006520598,XM_011245510,XM_017316504,XM_017316505,XM_017316507	Enpp2	#N/A	#N/A	#N/A	#N/A
NM_001199265,NM_001358751,NM_001358753,NM_001358754,NM_001358755,NM_013511,XM_006512506,XM_006512507,XM_006512508,XM_006512509,XM_006512510,XM_006512511,XM_006512512,XM_006512513,XM_006512514,XM_006512515,XM_006512517,XM_030244873,XM_030244874,XM_030244875,XR_001779454	Epb41l2	#N/A	#N/A	#N/A	#N/A
NM_001113416,NM_145506,XM_006529397,XM_006529398,XM_006529399,XM_006529400	Epb41l5	#N/A	#N/A	#N/A	#N/A
NM_007936,XM_006496407,XM_006496408	Epha4	#N/A	#N/A	#N/A	#N/A
NM_001122889,NM_001290434,NM_010141,XM_006537606,XM_006537607,XM_017319954,XM_017319955	Epha7	#N/A	#N/A	#N/A	#N/A
NM_001168296,NM_173447	Ephb1	#N/A	#N/A	#N/A	#N/A
NM_010146,XR_003948588	Epm2a	#N/A	#N/A	#N/A	#N/A
NM_001252188,NM_001252189,NM_001362585,NM_001362586,NM_001362587,NM_010148,XM_006532165,XM_006532166,XM_006532167,XM_006532168,XM_006532169,XM_006532170,XM_006532171,XM_011248711,XM_011248712,XM_011248713,XM_030245528,XM_030245529,XM_030245530,XM_030245531,XM_030245532,XM_030245533,XM_030245534,XM_030245535,XM_030245536,XM_030245537,XM_030245538,XM_030245539,XM_030245540,XM_030245541	Epn2	#N/A	#N/A	#N/A	#N/A
NM_144848	Eppk1	#N/A	#N/A	#N/A	#N/A
NM_001271587,NM_001271588,NM_001271589,NM_001271595,NM_007945,XM_006505508,XM_011241204,XM_017321383,XM_030255145	Eps8	#N/A	#N/A	#N/A	#N/A
NM_001290416,NM_026146,XM_006540323,XM_006540324,XM_006540325,XM_006540326,XM_017312258,XR_003946548,XR_003946549,XR_391095,XR_391096	Eps8l1	#N/A	#N/A	#N/A	#N/A
NM_133191,XR_001778021	Eps8l2	#N/A	#N/A	#N/A	#N/A
NM_010154,XM_006495692,XM_006495693,XM_006495694,XM_006495695	Erbb4	#N/A	#N/A	#N/A	#N/A
NM_001347497,NM_177814,XM_006518930,XM_006518931,XM_006518932,XM_006518933,XM_006518934,XM_006518935,XM_006518936,XM_006518937,XM_006518938,XM_006518939,XM_006518940,XM_006518942,XM_006518943,XM_006518944,XM_006518945,XM_006518948,XM_006518949,XM_006518950,XM_011245046,XM_011245047,XM_017315995,XM_017315996,XM_017315997,XM_017315999,XM_017316003,XM_030247785,XR_001781112,XR_001781113,XR_001781114…	Erc2	#N/A	#N/A	#N/A	#N/A
NM_146235	Ercc6l	#N/A	#N/A	#N/A	#N/A
NM_028039	Esco2	#N/A	#N/A	#N/A	#N/A
NM_001081090,XM_006500011	Esf1	#N/A	#N/A	#N/A	#N/A
NM_001014976,NM_001356312,XM_006520258,XM_006520259,XM_011245396	Espl1	#N/A	#N/A	#N/A	#N/A
NM_001302531,NM_001302532,NM_001302533,NM_007956,NR_126357,XM_006512433,XM_006512434,XM_006512435,XM_011243066,XM_011243067,XM_011243068,XM_017313797	Esr1	#N/A	#N/A	#N/A	#N/A
NM_144866,XM_030250436	Etf1	#N/A	#N/A	#N/A	#N/A
NM_001038642,NM_011808,XM_006510269	Ets1	#N/A	#N/A	#N/A	#N/A
NM_001163154,NM_001347379,NM_007960,XM_006514964,XM_006514965,XM_006514966,XM_006514968,XM_006514969,XM_006514970,XM_006514971,XM_006514972	Etv1	#N/A	#N/A	#N/A	#N/A
NM_001164561,NM_001320231,NM_001320232,NM_001320233,NM_025644,XM_011247312,XM_011247313,XM_017318274,XM_030251027	Exosc1	#N/A	#N/A	#N/A	#N/A
NM_144886,XM_006497944	Exosc2	#N/A	#N/A	#N/A	#N/A
NM_001362788,NM_025513	Exosc3	#N/A	#N/A	#N/A	#N/A
NM_028274	Exosc6	#N/A	#N/A	#N/A	#N/A
NM_001163570,NM_027148	Exosc8	#N/A	#N/A	#N/A	#N/A
NM_019393	Exosc9	#N/A	#N/A	#N/A	#N/A
NM_001271962,NM_001271963,NM_010165,XM_006498739	Eya2	#N/A	#N/A	#N/A	#N/A
NM_007970,XM_006532178	Ezh1	#N/A	#N/A	#N/A	#N/A
NM_001146689,NM_007971,XM_006505520,XM_006505521,XM_006505523,XM_006505524,XM_006505525,XM_006505526,XM_006505527,XM_006505528,XM_006505529,XM_030255150,XM_030255151,XM_030255152,XM_030255154,XM_030255155	Ezh2	#N/A	#N/A	#N/A	#N/A
NM_172647	F11r	#N/A	#N/A	#N/A	#N/A
NM_178086	Fa2h	#N/A	#N/A	#N/A	#N/A
NM_001360337,NM_001360338,NM_001360339,NM_183187,XM_006518021,XM_006518022,XM_030247825	Fam107a	#N/A	#N/A	#N/A	#N/A
NM_027828	Fam110c	#N/A	#N/A	#N/A	#N/A
NM_001360035,NM_001360036,NM_001360037,NM_001360038,NM_144846,XM_006520762,XM_006520763,XM_006520764,XM_006520765,XM_006520766,XM_011245564,XM_030248468,XM_030248469,XM_030248470,XM_030248471,XM_030248472,XM_030248473,XM_030248474,XM_030248475,XM_030248476,XM_030248477,XM_030248478	Fam49b	#N/A	#N/A	#N/A	#N/A
NM_001168253,NM_134087,XM_006520236,XM_006520237	Fam83h	#N/A	#N/A	#N/A	#N/A
NM_016925,XM_006530661,XM_006530662,XM_006530663,XM_006530664,XM_006530665,XM_006530666,XR_003947233,XR_387732	Fanca	#N/A	#N/A	#N/A	#N/A
NM_001033244,NM_001347350,XM_017321490,XM_017321491,XR_003956175	Fancd2	#N/A	#N/A	#N/A	#N/A
NM_145519	Farp2	#N/A	#N/A	#N/A	#N/A
NM_025648,NR_152751,XR_387772	Farsa	#N/A	#N/A	#N/A	#N/A
NM_001278075,NM_011811,NR_102757,NR_102758,XR_865550	Farsb	#N/A	#N/A	#N/A	#N/A
NM_001081286,XM_006509267,XM_006509268,XM_006509270,XM_006509271,XM_006509272,XM_006509273,XM_006509274,XM_006509276,XM_006509277,XM_011242173,XM_017312564,XM_030243287,XM_030243288,XR_001778405	Fat1	#N/A	#N/A	#N/A	#N/A
NM_001080814,XM_006510372,XM_011242541,XM_011242542,XM_011242543,XM_011242544,XM_017313398,XM_030244399	Fat3	#N/A	#N/A	#N/A	#N/A
NM_183221,XM_006535484	Fat4	#N/A	#N/A	#N/A	#N/A
NM_001364077,NM_001364078,NM_001364079,NM_172571,XM_006533092,XM_006533093,XM_006533096,XM_006533098,XM_006533099,XM_006533100,XM_011248948,XM_011248949,XM_011248950,XM_030245898,XM_030245899,XM_030245900,XM_030245901,XM_030245902,XR_003949403	Fbf1	#N/A	#N/A	#N/A	#N/A
NM_007991,XM_030242131	Fbl	#N/A	#N/A	#N/A	#N/A
NM_001163256,NM_133754,XM_006539213,XM_006539214,XM_006539215,XM_006539216,XM_030253841	Fblim1	#N/A	#N/A	#N/A	#N/A
NM_001347088,NM_010180	Fbln1	#N/A	#N/A	#N/A	#N/A
NM_001361987,NM_011812,XM_006515865,XM_006515866	Fbln5	#N/A	#N/A	#N/A	#N/A
NM_133765,XM_006531477,XM_006531478	Fbxo31	#N/A	#N/A	#N/A	#N/A
NM_025995	Fbxo5	#N/A	#N/A	#N/A	#N/A
NM_028632	Fcf1	#N/A	#N/A	#N/A	#N/A
NM_028715,NR_028267,NR_131256,XM_006509765,XM_006509766,XM_006509767,XM_006509770,XM_011242331,XM_030243805,XM_030243806,XR_001778482,XR_003947347,XR_003947348,XR_870464	Fcho1	#N/A	#N/A	#N/A	#N/A
NM_001253751,NM_134469	Fdps	#N/A	#N/A	#N/A	#N/A
NM_001271614,NM_001271615,NM_007999,XM_006526661,XM_006526663,XM_006526664	Fen1	#N/A	#N/A	#N/A	#N/A
NM_001362399,NM_153795	Fermt3	#N/A	#N/A	#N/A	#N/A
NM_001357610,NM_001357611,NM_001357612,NM_001357613,NM_001357614,NM_183171,XM_030244292,XM_030244293	Fez1	#N/A	#N/A	#N/A	#N/A
NM_008002	Fgf10	#N/A	#N/A	#N/A	#N/A
NM_001290414,NM_001290415,NM_001356335,NM_010200,XM_006527793,XM_006527795,XM_006527796,XM_006527797,XM_006527799	Fgf13	#N/A	#N/A	#N/A	#N/A
NM_001077361,NM_001077362,NM_001287800,NM_010211,XM_006527800,XM_006527801,XM_006527802,XM_006527803,XM_006527804,XM_006527805,XM_006527807,XM_006527808,XM_006527809,XM_017318381,XM_017318382,XM_030251222,XM_030251223,XM_030251224,XM_030251225	Fhl1	#N/A	#N/A	#N/A	#N/A
NM_001267846,NM_001267847,NM_021716	Fign	#N/A	#N/A	#N/A	#N/A
NM_001163359,NM_001163360,NM_021891,XM_006514767,XM_011243737,XM_011243738,XM_030246214	Fignl1	#N/A	#N/A	#N/A	#N/A
NM_201518,XM_006516055,XM_011244132	Flrt2	#N/A	#N/A	#N/A	#N/A
NM_001285458,NM_001285459,NM_001287817,NM_001287818,NM_010230,XM_006498750,XM_011239294,XM_011239295,XM_011239298,XM_017315533	Fmn1	#N/A	#N/A	#N/A	#N/A
NM_019445,XM_030255545	Fmn2	#N/A	#N/A	#N/A	#N/A
NM_001077698,NM_019679,XM_006533837,XM_006533838,XM_006533839,XM_006533840,XM_006533841,XM_006533842,XM_006533843,XM_006533844,XM_006533845	Fmnl1	#N/A	#N/A	#N/A	#N/A
NM_172409,XM_006498330,XM_006498331,XM_006498332,XM_006498333,XM_006498334,XM_006498335,XM_006498336,XM_006498337,XM_006498338,XR_003953721	Fmnl2	#N/A	#N/A	#N/A	#N/A
NM_021355	Fmod	#N/A	#N/A	#N/A	#N/A
NM_001252552,NM_001252553,NM_001252554,NM_008034,XM_006507360,XM_006507361,XM_006507363,XM_006507364,XM_006507365,XM_006507366,XM_006507367,XM_006507368,XM_006507369,XM_006507370	Folr1	#N/A	#N/A	#N/A	#N/A
NM_010235	Fosl1	#N/A	#N/A	#N/A	#N/A
NM_010225	Foxf2	#N/A	#N/A	#N/A	#N/A
NM_194060,XM_011240558	Foxo6	#N/A	#N/A	#N/A	#N/A
NM_001163732,NM_172869,XM_030253548	Frmd3	#N/A	#N/A	#N/A	#N/A
NM_001360084,NM_172673,XM_011239466,XM_011239469,XM_017317734,XM_017317736,XM_017317738,XM_017317739,XM_017317740,XM_017317742,XM_030250396	Frmd5	#N/A	#N/A	#N/A	#N/A
NM_001190332,XM_006541505,XM_006541506,XM_006541507,XM_006541508,XM_011251012,XM_011251013,XM_017318537	Frmd7	#N/A	#N/A	#N/A	#N/A
NM_172887,XM_006504926,XM_006504927,XM_006504928,XM_006504929,XM_006504930,XM_006504931,XM_006504932,XM_006504933,XM_011241024,XM_030254574	Fry	#N/A	#N/A	#N/A	#N/A
NM_028194,XM_006504137,XM_006504138,XM_006504139,XM_006504140,XM_006504141,XM_006504142,XM_006504143,XM_006504144,XM_006504145,XM_006504146,XM_006504148,XM_006504149,XM_006504150,XM_006504152,XM_011240773,XM_017321111,XM_030254824,XM_030254825,XR_001784749	Fryl	#N/A	#N/A	#N/A	#N/A
NM_011356	Frzb	#N/A	#N/A	#N/A	#N/A
NM_183178,XR_385326	Fsd1	#N/A	#N/A	#N/A	#N/A
NM_025310	Ftsj3	#N/A	#N/A	#N/A	#N/A
NM_027376,XM_006541192,XM_006541193,XM_006541194	Fuz	#N/A	#N/A	#N/A	#N/A
NM_001110253,NM_148925,XM_017313159,XM_030244077,XM_030244078	Fyco1	#N/A	#N/A	#N/A	#N/A
NM_175284	Fzd10	#N/A	#N/A	#N/A	#N/A
NM_021458	Fzd3	#N/A	#N/A	#N/A	#N/A
NM_013716,XM_030246042,XM_030246043	G3bp1	#N/A	#N/A	#N/A	#N/A
NM_001301298,NM_021356,XM_006530674,XM_006530676,XM_006530677,XM_011248309,XM_011248310,XM_017312575,XM_017312576,XM_030243298	Gab1	#N/A	#N/A	#N/A	#N/A
NM_020590	Gabarapl1	#N/A	#N/A	#N/A	#N/A
NM_007836	Gadd45a	#N/A	#N/A	#N/A	#N/A
NM_010254,XM_011248727,XM_011248728,XM_011248729	Galr2	#N/A	#N/A	#N/A	#N/A
NM_026578,XM_011240208	Gar1	#N/A	#N/A	#N/A	#N/A
NM_008086	Gas1	#N/A	#N/A	#N/A	#N/A
NM_001330607,NM_001330608,NM_008087,XM_006540618,XM_006540619,XM_006540620,XM_006540621,XM_006540622,XM_006540623,XM_006540624,XM_006540625,XM_006540626,XM_011250796,XM_011250797,XM_017321979,XM_017321980,XM_017321982,XM_030242134,XM_030242135,XM_030242136,XM_030242137,XM_030242138,XM_030242139,XM_030242140,XM_030242141	Gas2	#N/A	#N/A	#N/A	#N/A
NM_001033331,NM_001079876,NM_001284344,XM_011243445	Gas2l3	#N/A	#N/A	#N/A	#N/A
NM_019521	Gas6	#N/A	#N/A	#N/A	#N/A
NM_008089,XM_011247448	Gata1	#N/A	#N/A	#N/A	#N/A
NM_008100	Gcg	#N/A	#N/A	#N/A	#N/A
NM_008102	Gch1	#N/A	#N/A	#N/A	#N/A
NM_177157	Gchfr	#N/A	#N/A	#N/A	#N/A
NM_010266,XM_006526680,XM_017318064	Gda	#N/A	#N/A	#N/A	#N/A
NM_001330687,NM_011819,XM_011242304	Gdf15	#N/A	#N/A	#N/A	#N/A
NM_010276	Gem	#N/A	#N/A	#N/A	#N/A
NM_001355458,NM_026053,XM_011246581	Gemin6	#N/A	#N/A	#N/A	#N/A
NM_177331,XM_006515039,XM_006515040,XM_006515041,XM_006515042,XM_011243851,XM_011243852,XM_017315010	Gen1	#N/A	#N/A	#N/A	#N/A
NM_001285457,NM_010279,NR_104342,XM_006526681,XM_006526682,XM_006526683,XM_006526684,XM_030250753	Gfra1	#N/A	#N/A	#N/A	#N/A
NM_010280	Gfra3	#N/A	#N/A	#N/A	#N/A
NM_026637,XM_006505366	Ggct	#N/A	#N/A	#N/A	#N/A
NM_001251881,NM_027544	Ggnbp1	#N/A	#N/A	#N/A	#N/A
NM_031247	Gimap3	#N/A	#N/A	#N/A	#N/A
NM_178856	Gins2	#N/A	#N/A	#N/A	#N/A
NM_001271628,NM_008121	Gja5	#N/A	#N/A	#N/A	#N/A
NM_008125	Gjb2	#N/A	#N/A	#N/A	#N/A
NM_001159382,NM_001159383,NM_001359040,NM_008122,XM_006532227,XM_011248736,XM_030245572,XM_030245573	Gjc1	#N/A	#N/A	#N/A	#N/A
NM_001081125,XM_006529141,XM_011247924,XM_030248278	Gli2	#N/A	#N/A	#N/A	#N/A
NM_001281969,NM_001345955,NM_001345956,NM_001345957,NM_001345958,NM_001345959,NM_001345996,NM_010298,XM_030252424,XM_030252425,XM_030252426,XM_030252427,XM_030252428,XM_030252429	Glrb	#N/A	#N/A	#N/A	#N/A
NM_001309847,NM_001309848	Gm20498	#N/A	#N/A	#N/A	#N/A
NM_022023,XM_030247909,XM_030247910,XM_030247911,XM_030247912,XM_030247913	Gmfb	#N/A	#N/A	#N/A	#N/A
NM_001039192,NM_001290550,NM_022024,XM_006540272,XM_006540273	Gmfg	#N/A	#N/A	#N/A	#N/A
NM_020567,XM_006516723	Gmnn	#N/A	#N/A	#N/A	#N/A
NM_010305	Gnai1	#N/A	#N/A	#N/A	#N/A
NM_001302997,NM_010317	Gng4	#N/A	#N/A	#N/A	#N/A
NM_153547,NR_104298	Gnl3	#N/A	#N/A	#N/A	#N/A
NM_001035122,NM_027307	Golm1	#N/A	#N/A	#N/A	#N/A
NM_010331,XM_017316432,XM_030248337	Gpaa1	#N/A	#N/A	#N/A	#N/A
NM_016696,XM_006529142,XM_011247925	Gpc1	#N/A	#N/A	#N/A	#N/A
NM_016697	Gpc3	#N/A	#N/A	#N/A	#N/A
NM_001079844,NM_011821,XM_006518929	Gpc6	#N/A	#N/A	#N/A	#N/A
NM_029771,XM_006504757	Gper1	#N/A	#N/A	#N/A	#N/A
NM_001253754,NM_001253756,NM_153581	Gpm6a	#N/A	#N/A	#N/A	#N/A
NM_001177955,NM_001177956,NM_001177957,NM_001177958,NM_001177959,NM_001177960,NM_001177961,NM_001177962,NM_023122,XM_011247784,XM_017318385	Gpm6b	#N/A	#N/A	#N/A	#N/A
NM_001104529,NM_001271766,NM_022320,XM_006529777,XM_006529778,XM_006529779,XM_006529780,XM_006529781,XM_011248053	Gpr35	#N/A	#N/A	#N/A	#N/A
NM_008152	Gpr65	#N/A	#N/A	#N/A	#N/A
NM_001195774,NM_022420	Gprc5b	#N/A	#N/A	#N/A	#N/A
NM_001329527,NM_001329528,NM_008160	Gpx1	#N/A	#N/A	#N/A	#N/A
NM_001037741,NM_001367995,NM_008162,NR_110342	Gpx4	#N/A	#N/A	#N/A	#N/A
NM_001033498,NM_001357686,XM_006511270,XM_006511272,XM_006511274,XM_006511275,XM_030244454	Gramd2	#N/A	#N/A	#N/A	#N/A
NM_001370966,NM_008167	Grid2	#N/A	#N/A	#N/A	#N/A
NM_001177656,NM_001177657,NM_008169,XM_006497722,XM_006497723,XM_006497724,XM_006497725,XM_006497726	Grin1	#N/A	#N/A	#N/A	#N/A
NM_153419,NR_152183,XM_017321912	Grwd1	#N/A	#N/A	#N/A	#N/A
NM_026816,XM_030247985	Gtf2f2	#N/A	#N/A	#N/A	#N/A
NM_027000,XM_017315592	Gtpbp4	#N/A	#N/A	#N/A	#N/A
NM_198622	H1f10	#N/A	#N/A	#N/A	#N/A
NM_015786	H1f2	#N/A	#N/A	#N/A	#N/A
NM_145713	H1f3	#N/A	#N/A	#N/A	#N/A
NM_001360530,NM_010386,XM_006523684,XM_017317260,XM_030249508	H2-DMa	#N/A	#N/A	#N/A	#N/A
NM_178186	H2ac11	#N/A	#N/A	#N/A	#N/A
NM_013549	H2ac18	#N/A	#N/A	#N/A	#N/A
NM_178212	H2ac19	#N/A	#N/A	#N/A	#N/A
NM_175662	H2ac20	#N/A	#N/A	#N/A	#N/A
NM_178187	H2ac8	#N/A	#N/A	#N/A	#N/A
NM_010436	H2afx	#N/A	#N/A	#N/A	#N/A
NM_001316995,NM_016750	H2afz	#N/A	#N/A	#N/A	#N/A
NM_178218	H2aw	#N/A	#N/A	#N/A	#N/A
NM_178201	H2bc15	#N/A	#N/A	#N/A	#N/A
NM_178214	H2bc21	#N/A	#N/A	#N/A	#N/A
NM_001290380,NM_023422	H2bc4	#N/A	#N/A	#N/A	#N/A
NM_001177653,NM_001290530,NM_178194	H2bc6	#N/A	#N/A	#N/A	#N/A
NM_178195	H2bc7	#N/A	#N/A	#N/A	#N/A
NM_178196	H2bc8	#N/A	#N/A	#N/A	#N/A
NM_178197	H2bc9	#N/A	#N/A	#N/A	#N/A
NM_030082	H2bu2	#N/A	#N/A	#N/A	#N/A
NM_153173	H2c8	#N/A	#N/A	#N/A	#N/A
NM_178215	H3c13	#N/A	#N/A	#N/A	#N/A
NM_178216	H3c14	#N/A	#N/A	#N/A	#N/A
NM_054045	H3c15	#N/A	#N/A	#N/A	#N/A
NM_175656	H4c9	#N/A	#N/A	#N/A	#N/A
NM_019975	Hacl1	#N/A	#N/A	#N/A	#N/A
NM_008215,XM_011246309	Has1	#N/A	#N/A	#N/A	#N/A
NM_008216	Has2	#N/A	#N/A	#N/A	#N/A
NM_001331048,NM_008217,XM_006530700,XM_006530701,XM_030243300	Has3	#N/A	#N/A	#N/A	#N/A
NM_010353	Haspin	#N/A	#N/A	#N/A	#N/A
NM_026115	Hat1	#N/A	#N/A	#N/A	#N/A
NM_146159	Haus3	#N/A	#N/A	#N/A	#N/A
NM_145462,XM_006518845,XM_030247756	Haus4	#N/A	#N/A	#N/A	#N/A
NM_010415	Hbegf	#N/A	#N/A	#N/A	#N/A
NM_001172117,NM_010407	Hck	#N/A	#N/A	#N/A	#N/A
NM_008225	Hcls1	#N/A	#N/A	#N/A	#N/A
NM_010408	Hcn1	#N/A	#N/A	#N/A	#N/A
NM_144919,XM_006505995,XR_003956189,XR_003956190	Hdac11	#N/A	#N/A	#N/A	#N/A
NM_001271386,NM_024124,XM_006515261,XM_006515262,XM_006515264,XM_006515266,XM_006515271,XM_006515273,XM_006515275,XM_006515276,XM_011243911,XM_011243912,XM_011243913,XM_011243916,XM_011243917,XM_011243918,XM_011243921,XM_011243922,XM_017315248,XM_017315249,XM_017315250,XM_017315251,XM_017315252,XM_030246984,XM_030246985,XM_030246986,XM_030246987,XM_030246988,XM_030246989,XM_030246990,XM_030246991…	Hdac9	#N/A	#N/A	#N/A	#N/A
NM_144835	Heatr1	#N/A	#N/A	#N/A	#N/A
NM_172757	Heatr3	#N/A	#N/A	#N/A	#N/A
NM_001001883,NM_172655,XM_006496066,XM_006496067,XM_006496068,XM_006496069,XM_011238537,XM_017321236	Hecw2	#N/A	#N/A	#N/A	#N/A
NM_008234,XM_006526699,XM_006526700	Hells	#N/A	#N/A	#N/A	#N/A
NM_178899,XM_006504957,XM_006504958,XM_006504960,XM_017321287,XM_030255041,XM_030255042,XM_030255043,XM_030255044	Hepacam2	#N/A	#N/A	#N/A	#N/A
NM_013904	Hey2	#N/A	#N/A	#N/A	#N/A
NM_001289458,NM_001289459,NM_001289460,NM_001289461,NM_010427	Hgf	#N/A	#N/A	#N/A	#N/A
NM_001313919,NM_001313920,NM_010431,XM_006515478,XM_017314961	Hif1a	#N/A	#N/A	#N/A	#N/A
NM_145070,XM_006530369,XM_006530370,XM_006530373,XR_387567,XR_387568,XR_387569	Hip1r	#N/A	#N/A	#N/A	#N/A
NM_001033315,XM_011250522	Hipk4	#N/A	#N/A	#N/A	#N/A
NM_178185	Hist1h2ap	#N/A	#N/A	#N/A	#N/A
NM_013820,XM_017321401	Hk2	#N/A	#N/A	#N/A	#N/A
NM_001025427,NM_001039356,NM_001166535,NM_001166536,NM_001166537,NM_001166539,NM_001166540,NM_001166541,NM_001166542,NM_001166543,NM_001166544,NM_001166545,NM_001166546,NM_016660,XM_030249514,XM_030249515	Hmga1	#N/A	#N/A	#N/A	#N/A
NM_001166476,NM_001166477	Hmga1b	#N/A	#N/A	#N/A	#N/A
NM_001347170,NM_010441	Hmga2	#N/A	#N/A	#N/A	#N/A
NM_001363443,NM_001363444,NM_001363445,NM_008252	Hmgb2	#N/A	#N/A	#N/A	#N/A
NM_001039129,NM_010447,NR_104427,XR_383983	Hnrnpa1	#N/A	#N/A	#N/A	#N/A
NM_016806,NM_182650,NR_104468,XM_006506373,XM_006506374,XM_030255496,XM_030255497,XM_030255498,XM_030255499,XM_030255500,XR_003956228,XR_003956229,XR_003956230,XR_003956231,XR_003956232,XR_377482,XR_377483,XR_868864,XR_868865,XR_868866,XR_868868	Hnrnpa2b1	#N/A	#N/A	#N/A	#N/A
NM_001284189,NM_001347598,NM_011982,NM_147176,NM_152134	Homer1	#N/A	#N/A	#N/A	#N/A
NM_001110252,NM_001276269,NM_008281	Hpn	#N/A	#N/A	#N/A	#N/A
NM_013556	Hprt	#N/A	#N/A	#N/A	#N/A
NM_021877,XM_011244966	Hr	#N/A	#N/A	#N/A	#N/A
NM_001256042,NM_001256044,NM_011939,NR_045689,XM_006531038,XM_006531039,XM_006531040,XM_006531041,XM_017312837,XR_003947285	Hsf4	#N/A	#N/A	#N/A	#N/A
NM_010480	Hsp90aa1	#N/A	#N/A	#N/A	#N/A
NM_011631	Hsp90b1	#N/A	#N/A	#N/A	#N/A
NM_001163434,NM_022310	Hspa5	#N/A	#N/A	#N/A	#N/A
NM_001356512,NM_010477	Hspd1	#N/A	#N/A	#N/A	#N/A
NM_001347534,NM_013559,XM_006504916,XM_030254168	Hsph1	#N/A	#N/A	#N/A	#N/A
NM_001347442,NM_001360297,NM_001360298,NM_001360300,NM_001360318,NM_008315,XM_030250756	Htr7	#N/A	#N/A	#N/A	#N/A
NM_001331161,NM_008317	Hyal1	#N/A	#N/A	#N/A	#N/A
NM_010489,XM_006511643,XM_006511644,XM_006511645	Hyal2	#N/A	#N/A	#N/A	#N/A
NM_001167763,NM_031177,XM_006506797,XM_006506798,XM_006506799	Ift122	#N/A	#N/A	#N/A	#N/A
NM_026298,XR_003955698,XR_003955699	Ift172	#N/A	#N/A	#N/A	#N/A
NM_001122736,NM_001122737,NM_001315488,NM_001315489,NM_010514,XM_006508487,XM_030242159	Igf2	#N/A	#N/A	#N/A	#N/A
NM_008343,XM_011243665	Igfbp3	#N/A	#N/A	#N/A	#N/A
NM_001145800,NM_033608,XM_006497056,XM_006497057,XM_006497058,XM_030243785,XM_030243786,XR_001778486	Igsf9	#N/A	#N/A	#N/A	#N/A
NM_001324486,NM_008348,NR_136903	Il10ra	#N/A	#N/A	#N/A	#N/A
NM_008361,XM_006498795	Il1b	#N/A	#N/A	#N/A	#N/A
NM_001160403	Il1rapl1	#N/A	#N/A	#N/A	#N/A
NM_001355680,NM_008372,XR_003951356	Il7r	#N/A	#N/A	#N/A	#N/A
NM_001369356,NM_016692,XM_006526707,XM_006526708,XM_006526710,XM_011247154	Incenp	#N/A	#N/A	#N/A	#N/A
NM_008380,XM_006516559,XM_011244285	Inhba	#N/A	#N/A	#N/A	#N/A
NM_153526	Insig1	#N/A	#N/A	#N/A	#N/A
NM_001360078,NM_024267,NR_153401,NR_153402,XM_017316220	Ipo4	#N/A	#N/A	#N/A	#N/A
NM_177128,XM_006522247,XM_006522248,XM_006522249,XM_006522250,XM_017317037,XM_030249153,XM_030249154	Iqcb1	#N/A	#N/A	#N/A	#N/A
NM_001033484,XM_006501643	Iqgap3	#N/A	#N/A	#N/A	#N/A
NM_001134383,NM_001134384,NM_001356440,XM_006505983,XM_006505984,XM_006505985,XM_006505986,XM_006505987,XM_006505988,XM_006505990,XM_006505991,XM_006505992,XM_011241302,XM_017321532,XM_017321533,XM_030255340,XM_030255341,XM_030255342,XM_030255343,XM_030255344,XM_030255345,XM_030255346	Iqsec1	#N/A	#N/A	#N/A	#N/A
NM_001347508,NM_013674	Irf4	#N/A	#N/A	#N/A	#N/A
NM_001161535,NM_001161536,NM_001161537,NM_001161538,NM_001161539,NM_001161540,NM_001161541,NM_177193,XM_006511229,XM_006511230,XM_006511231,XM_006511232,XM_006511234,XM_030244417,XM_030244418,XM_030244419	Islr2	#N/A	#N/A	#N/A	#N/A
NM_010576	Itga4	#N/A	#N/A	#N/A	#N/A
NM_001314041,NM_010577	Itga5	#N/A	#N/A	#N/A	#N/A
NM_001277970,NM_008397,XM_011239308,XM_011239309,XM_017315707	Itga6	#N/A	#N/A	#N/A	#N/A
NM_001001309,NR_138462,XM_006497475,XM_006497476	Itga8	#N/A	#N/A	#N/A	#N/A
NM_016780,XM_006532312	Itgb3	#N/A	#N/A	#N/A	#N/A
NM_001005608,NM_133663,XM_006532572,XM_006532573,XM_006532574,XM_017314349,XM_017314350,XM_017314351	Itgb4	#N/A	#N/A	#N/A	#N/A
NM_001362648,NM_025922,XM_017315731	Itpa	#N/A	#N/A	#N/A	#N/A
NM_146125	Itpka	#N/A	#N/A	#N/A	#N/A
NM_001130184,NM_001130185,NM_001130186,NM_172303,XM_006500784,XM_030252630,XM_030252631	Jade1	#N/A	#N/A	#N/A	#N/A
NM_001357588,NM_199299,XM_006534468,XM_006534469,XM_006534470,XM_011249309,XM_017314832	Jade2	#N/A	#N/A	#N/A	#N/A
NM_023277,XM_030244741	Jam3	#N/A	#N/A	#N/A	#N/A
NM_001205043,NM_001205044,NM_001360281,NM_021878,XM_006516858,XM_006516859,XM_006516860	Jarid2	#N/A	#N/A	#N/A	#N/A
NM_021310	Jmy	#N/A	#N/A	#N/A	#N/A
NM_010591	Jun	#N/A	#N/A	#N/A	#N/A
NM_010593,XM_006532315,XM_006532316,XM_030245605	Jup	#N/A	#N/A	#N/A	#N/A
NM_001348180,NM_181404,XM_006526584,XM_006526585,XM_006526586,XM_006526587,XM_006526588,XM_006526589,XM_006526590,XM_011247113,XM_030250691,XM_030250692,XM_030250693	Kank1	#N/A	#N/A	#N/A	#N/A
NM_145611	Kank2	#N/A	#N/A	#N/A	#N/A
NM_172872,XM_011240522,XM_011240523,XR_867859	Kank4	#N/A	#N/A	#N/A	#N/A
NM_001122738,NM_001357156,NM_001357157,NM_001368830,NM_177645,XM_006496241,XM_006496249,XM_011238570,XM_011238571,XM_011238572,XM_011238573,XM_011238574,XM_011238575,XM_011238576,XM_011238577,XM_011238578,XM_011238579,XM_011238580,XM_011238581,XM_011238582,XM_011238583,XM_011238584,XM_017322311,XM_017322316,XM_017322317,XM_030242647,XM_030242649,XM_030242665,XM_030242669,XM_030242671,XR_001785576…	Kansl1l	#N/A	#N/A	#N/A	#N/A
NM_001190846,NM_020005,NR_151733,XM_006523820,XR_001782056	Kat2b	#N/A	#N/A	#N/A	#N/A
NM_001205241,NM_017479,XM_006519263,XM_006519264,XM_006519265,XM_006519268,XM_006519269,XM_017316082,XM_017316083,XM_017316084,XM_030247887,XM_030247888	Kat6b	#N/A	#N/A	#N/A	#N/A
NM_001362397,NM_001362398,NM_178929,XM_006526566,XM_006526567,XM_006526570,XM_017318042,XM_030250686	Kazald1	#N/A	#N/A	#N/A	#N/A
NM_010595	Kcna1	#N/A	#N/A	#N/A	#N/A
NM_008417,XM_006501048,XM_006501049,XM_006501050,XM_006501051,XM_006501052,XM_006501053,XM_006501055,XM_030252437	Kcna2	#N/A	#N/A	#N/A	#N/A
NM_008418	Kcna3	#N/A	#N/A	#N/A	#N/A
NM_013568,XM_006505638,XM_006505639,XM_011241228	Kcna6	#N/A	#N/A	#N/A	#N/A
NM_008420,XM_017315732,XM_017315733,XR_001781070,XR_374417,XR_374418	Kcnb1	#N/A	#N/A	#N/A	#N/A
NM_001267593,NM_010603,XM_006532318,XM_030245606	Kcnj12	#N/A	#N/A	#N/A	#N/A
NM_008425	Kcnj2	#N/A	#N/A	#N/A	#N/A
NM_001163510,NM_008433,XM_006539563,XR_003946402,XR_391046	Kcnn4	#N/A	#N/A	#N/A	#N/A
NM_008435,XM_030247816	Kcns1	#N/A	#N/A	#N/A	#N/A
NM_001168564,NM_173417,XM_006515080,XM_006515082,XM_011243862,XM_011243863,XM_011243864,XM_011243865,XM_011243866,XM_011243867	Kcns3	#N/A	#N/A	#N/A	#N/A
NM_001142731,NM_134112,XM_006525485	Kctd1	#N/A	#N/A	#N/A	#N/A
NM_183285,XM_006534166,XM_011249244,XR_003949502,XR_003949503,XR_388525	Kctd2	#N/A	#N/A	#N/A	#N/A
NM_001039039,XM_006508100	Kctd21	#N/A	#N/A	#N/A	#N/A
NM_026214	Kctd4	#N/A	#N/A	#N/A	#N/A
NM_172509,XM_006504401	Kctd7	#N/A	#N/A	#N/A	#N/A
NM_001357909,NM_172132,XM_006523894,XM_006523895,XM_006523896,XM_006523897,XM_006523898,XM_017317353,XM_017317354,XM_017317355,XM_017317356,XM_030249601,XM_030249602,XM_030249603,XM_030249604,XM_030249605,XM_030249606	Kdm4b	#N/A	#N/A	#N/A	#N/A
NM_173433,XM_006510270,XM_006510271	Kdm4d	#N/A	#N/A	#N/A	#N/A
NM_001081177,XM_006518619,XM_006518620,XM_006518621,XM_006518622	Kif13b	#N/A	#N/A	#N/A	#N/A
NM_001287179,XM_006529729,XM_006529730,XM_011248039,XM_011248040,XM_011248043,XM_011248044,XM_011248046	Kif14	#N/A	#N/A	#N/A	#N/A
NM_139303,XM_006499259	Kif18a	#N/A	#N/A	#N/A	#N/A
NM_197959,XM_011249243	Kif18b	#N/A	#N/A	#N/A	#N/A
NM_001102615,XM_006533507	Kif19a	#N/A	#N/A	#N/A	#N/A
NM_001110315,NM_001294149,NM_001294150,NM_001368847,NM_008440,XM_006529155,XM_006529156,XM_006529157,XM_006529158,XM_006529159,XM_006529160,XM_006529161	Kif1a	#N/A	#N/A	#N/A	#N/A
NM_001166406,NM_001166407,NM_009004	Kif20a	#N/A	#N/A	#N/A	#N/A
NM_001362434,NM_183046,XM_006527080,XM_006527081,XM_006527082,XM_006527084,XM_006527085,XM_006527086,XM_011247247,XM_030250939	Kif20b	#N/A	#N/A	#N/A	#N/A
NM_145588,XM_006507201	Kif22	#N/A	#N/A	#N/A	#N/A
NM_024245,XM_006511452,XM_006511453,XM_006511454,XM_030244618,XM_030244619	Kif23	#N/A	#N/A	#N/A	#N/A
NM_001290662,NM_134471,XM_006503433,XM_006503435,XM_011240620,XM_011240621,XM_011240622,XM_017320411,XM_030253838	Kif2c	#N/A	#N/A	#N/A	#N/A
NM_008446,XM_006527855,XM_011247528,XM_017318397	Kif4	#N/A	#N/A	#N/A	#N/A
NM_001039000,NM_008447,XM_030244919	Kif5a	#N/A	#N/A	#N/A	#N/A
NM_008449	Kif5c	#N/A	#N/A	#N/A	#N/A
NM_001195298,XM_011246227	Kifc1	#N/A	#N/A	#N/A	#N/A
NM_053173	Kifc5b	#N/A	#N/A	#N/A	#N/A
NM_001033298,XM_006499298,XM_006499299,XM_006499300,XM_030250542,XM_030250544,XR_003952535,XR_003952536	Kiz	#N/A	#N/A	#N/A	#N/A
NM_001286038,NM_001286039,NM_146182,XM_017322153,XM_030242432,XM_030242433,XM_030242434,XM_030242435	Klc3	#N/A	#N/A	#N/A	#N/A
NM_009769	Klf5	#N/A	#N/A	#N/A	#N/A
NM_001359428,NM_030075,XM_006511858,XM_030244716,XM_030244717,XM_030244718,XM_030244719,XM_030244720,XM_030244721,XM_030244722,XM_030244723,XM_030244724,XM_030244725	Klhdc8b	#N/A	#N/A	#N/A	#N/A
NM_029436,XM_006522687	Klhl24	#N/A	#N/A	#N/A	#N/A
NM_001324398,NM_008940,XM_017322279,XM_030242603	Klk8	#N/A	#N/A	#N/A	#N/A
NM_001081383,XM_006535682,XM_006535683,XM_006535685,XM_006535686,XM_006535688,XM_006535689,XM_006535690,XM_006535692,XM_006535693,XM_006535694,XM_006535696,XM_006535697,XM_006535698,XM_006535699,XM_006535700,XM_006535701,XM_006535703,XM_011249766,XM_017320819,XM_017320820,XM_017320821,XM_017320822,XM_017320823,XM_017320824,XM_017320825,XM_017320826,XM_030254375,XR_001784670,XR_003955625	Kmt2c	#N/A	#N/A	#N/A	#N/A
NM_026412,XM_017319123,XR_374487,XR_374488	Knstrn	#N/A	#N/A	#N/A	#N/A
NM_008379	Kpnb1	#N/A	#N/A	#N/A	#N/A
NM_001313963,NM_008471	Krt19	#N/A	#N/A	#N/A	#N/A
NM_008475	Krt4	#N/A	#N/A	#N/A	#N/A
NM_008478,XM_006527859,XM_006527860,XM_006527861	L1cam	#N/A	#N/A	#N/A	#N/A
NM_008481,XM_006512566,XM_011243134,XM_011243135,XM_017313815	Lama2	#N/A	#N/A	#N/A	#N/A
NM_008483,XM_006511648	Lamb2	#N/A	#N/A	#N/A	#N/A
NM_001277928,NM_008484,XM_006497232,XM_006497233	Lamb3	#N/A	#N/A	#N/A	#N/A
NM_010683	Lamc1	#N/A	#N/A	#N/A	#N/A
NM_008491	Lcn2	#N/A	#N/A	#N/A	#N/A
NM_001247984,NM_008879,XM_006518699,XM_006518701,XM_006518703,XM_006518704,XM_017315920	Lcp1	#N/A	#N/A	#N/A	#N/A
NM_001077398,NM_001286348,NM_001347349,NM_001359070,NM_001359071,NM_010698,XM_006503752,XM_006503754,XM_006503755,XM_006503756,XM_006503758,XM_017320689,XM_030254170,XM_030254171	Ldb2	#N/A	#N/A	#N/A	#N/A
NM_001252658,NM_001252659,NM_010700	Ldlr	#N/A	#N/A	#N/A	#N/A
NM_010094	Lefty1	#N/A	#N/A	#N/A	#N/A
NM_001039522,XM_017313344	Leo1	#N/A	#N/A	#N/A	#N/A
NM_008495	Lgals1	#N/A	#N/A	#N/A	#N/A
NM_001145953,NM_010705	Lgals3	#N/A	#N/A	#N/A	#N/A
NM_020278,NR_157558,NR_157559	Lgi1	#N/A	#N/A	#N/A	#N/A
NM_001310604,NM_144945,XM_006503965	Lgi2	#N/A	#N/A	#N/A	#N/A
NM_011175,XM_017314995	Lgmn	#N/A	#N/A	#N/A	#N/A
NM_172671	Lgr4	#N/A	#N/A	#N/A	#N/A
NM_177763,XM_017321600	Lhfpl4	#N/A	#N/A	#N/A	#N/A
NM_001039537,NM_008501,XM_006514542,XM_006514543,XM_006514544	Lif	#N/A	#N/A	#N/A	#N/A
NM_001001980,NM_001256122,NM_001368863	Limch1	#N/A	#N/A	#N/A	#N/A
NM_001034030,NM_001361623,NM_010718,NM_173053,XM_006514547,XM_006514548,XM_006514552,XM_030245608,XM_030245609,XM_030245610,XM_030245611,XR_003949323	Limk2	#N/A	#N/A	#N/A	#N/A
NM_001365015,NM_144862,XM_006525845,XM_011246899	Lims2	#N/A	#N/A	#N/A	#N/A
NM_001311076,NM_001361115,NM_001361116,NM_001361117,NM_001361118,NM_001361119,NM_001361120,NM_181074,XM_006511086,XM_030244328,XM_030244329,XM_030244330	Lingo1	#N/A	#N/A	#N/A	#N/A
NM_025681,XM_006524797	Lix1	#N/A	#N/A	#N/A	#N/A
NM_025431,XM_006513954	Llph	#N/A	#N/A	#N/A	#N/A
NM_001172062,NM_027400	Lman1	#N/A	#N/A	#N/A	#N/A
NM_199222	Lman1l	#N/A	#N/A	#N/A	#N/A
NM_001002011,NM_001111102,NM_019390,XM_006501073	Lmna	#N/A	#N/A	#N/A	#N/A
NM_053106	Lmod1	#N/A	#N/A	#N/A	#N/A
XM_017314896	LOC108167922	#N/A	#N/A	#N/A	#N/A
NM_033325,XM_006519744,XM_006519745,XM_006519746,XM_006519747	Loxl2	#N/A	#N/A	#N/A	#N/A
NM_001290486,NM_010336,NM_172989,XM_011249928,XM_011249929,XM_011249930,XM_011249931,XM_011249932,XM_011249933,XM_011249934,XM_011249935,XM_030253214,XM_030253215	Lpar1	#N/A	#N/A	#N/A	#N/A
NM_022983	Lpar3	#N/A	#N/A	#N/A	#N/A
NM_028886,XM_006506713,XM_006506714,XM_011241496	Lrguk	#N/A	#N/A	#N/A	#N/A
NM_001080926,NM_001369051,NM_001369052,NM_001369053,NM_001369054,NM_053073,NR_033496,XM_011240454,XM_011240455,XM_011240456,XM_011240458,XM_011240459,XM_011240460,XM_011240461,XM_011240462,XM_011240463,XM_011240464,XM_011240465,XM_011240466,XM_011240467,XM_017320003,XM_030253277,XM_030253278,XM_030253279,XM_030253280,XM_030253281,XM_030253282,XM_030253283,XM_030253284	Lrp8	#N/A	#N/A	#N/A	#N/A
NM_138682	Lrrc4	#N/A	#N/A	#N/A	#N/A
NM_198250	Lrrc4b	#N/A	#N/A	#N/A	#N/A
NM_001289742,NM_001289743,NM_001289744,NM_001363047,NM_001363048,NM_001363049,NM_178725,XM_017318139	Lrrc4c	#N/A	#N/A	#N/A	#N/A
NM_001172064,NM_001172065,NM_001357825,NM_153777,XM_006536240,XM_006536241,XM_006536242,XM_006536244,XM_006536245,XM_006536246,XM_006536247,XM_017312294,XM_030242983,XM_030242984,XM_030242985,XM_030242986	Lrrc56	#N/A	#N/A	#N/A	#N/A
NM_008516	Lrrn1	#N/A	#N/A	#N/A	#N/A
NM_001271708,NM_001271709,NM_010733	Lrrn3	#N/A	#N/A	#N/A	#N/A
NM_178005	Lrrtm2	#N/A	#N/A	#N/A	#N/A
NM_178678	Lrrtm3	#N/A	#N/A	#N/A	#N/A
NM_001134743,NM_001282102,NM_001347261,NM_178731,XM_006506085,XM_006506086,XM_006506087,XM_006506088,XM_006506089,XM_011241336	Lrrtm4	#N/A	#N/A	#N/A	#N/A
NM_001110101,NM_001204273,NM_001204274,NM_030597	Lsm2	#N/A	#N/A	#N/A	#N/A
NM_001164184,NM_001164185,NM_017405,XM_011250631,XM_011250632,XM_011250633	Lsr	#N/A	#N/A	#N/A	#N/A
NM_001370743,NM_013589,XM_006515502,XM_017314966	Ltbp2	#N/A	#N/A	#N/A	#N/A
NM_181470,XM_006512776	Ltv1	#N/A	#N/A	#N/A	#N/A
NM_026547	Lurap1	#N/A	#N/A	#N/A	#N/A
NM_025281,XM_006503759,XM_006503760,XM_006503761,XM_006503762,XM_006503763,XM_006503764,XM_006503765,XM_006503766,XM_030254181,XM_030254182	Lyar	#N/A	#N/A	#N/A	#N/A
NM_001370971,NM_199364,XM_006509608,XM_030243384,XM_030243385	Lzts1	#N/A	#N/A	#N/A	#N/A
NM_001291027,NM_001291028,NM_197945,XM_017318204,XM_030251155,XM_030251156	Lzts3	#N/A	#N/A	#N/A	#N/A
NM_033079,XM_006505368,XM_006505369,XM_011241141	M1ap	#N/A	#N/A	#N/A	#N/A
NM_001355624,NM_019499	Mad2l1	#N/A	#N/A	#N/A	#N/A
NM_001346084,NM_001346085,NM_001346086,NM_001346087,NM_001346088,NM_001346089,NM_001369262,NM_010758,XM_011250439,XM_011250440,XM_017322007,XM_030242188,XM_030242189,XM_030242190	Mag	#N/A	#N/A	#N/A	#N/A
NM_001170745,NM_001170746,NM_015823,XM_006535743,XM_006535744,XM_006535745,XM_006535746,XM_006535747,XM_006535748,XM_006535749,XM_006535750,XM_006535751,XM_006535752,XM_011249777,XM_017320968,XM_017320969,XM_030254656,XM_030254657	Magi2	#N/A	#N/A	#N/A	#N/A
NM_026453	Mak16	#N/A	#N/A	#N/A	#N/A
NM_001171187,NM_010762	Mal	#N/A	#N/A	#N/A	#N/A
NM_008549,XM_030249522	Man2a1	#N/A	#N/A	#N/A	#N/A
NM_001173506,NM_032393,XM_006498872	Map1a	#N/A	#N/A	#N/A	#N/A
NM_001364358,NM_026160	Map1lc3b	#N/A	#N/A	#N/A	#N/A
NM_172821,XM_006522582,XM_006522583,XM_006522584,XM_011246015,XM_011246016	Map3k13	#N/A	#N/A	#N/A	#N/A
NM_001205330,NM_001205331,NM_001205332,NM_001311163,NM_001311164,NM_008633,XM_006511955,XM_006511956,XM_006511960,XM_006511962,XM_006511964,XM_011242938,XM_017313161,XM_017313162,XM_017313163,XM_017313174,XM_017313175,XM_017313176,XM_017313177,XM_017313178,XM_017313179,XM_017313180,XM_017313181,XM_017313182,XM_017313183,XM_017313184,XM_017313185,XM_017313186,XM_017313187,XM_017313188,XM_017313189…	Map4	#N/A	#N/A	#N/A	#N/A
NM_198599	Map6d1	#N/A	#N/A	#N/A	#N/A
NM_001198635,NM_001358787,NM_008635,XM_006512577,XM_006512579,XM_006512580,XM_006512581,XM_006512582,XM_006512583,XM_006512584,XM_006512585	Map7	#N/A	#N/A	#N/A	#N/A
NM_001081124,NM_001313751,NM_001313752,NM_001313753,NM_001359310,NM_001359311,NM_001359313,NM_001359314,NM_001359315,NM_001359317,NM_001359320,NM_001359321,NM_001359322,XM_011247881,XM_017318641,XM_030251519,XM_030251520	Map7d2	#N/A	#N/A	#N/A	#N/A
NM_177293,XM_006528088,XM_006528089,XR_878106	Map7d3	#N/A	#N/A	#N/A	#N/A
NM_015806,NM_027418,XM_011242767	Mapk6	#N/A	#N/A	#N/A	#N/A
NM_001202445,NM_001202446,NM_011162,XM_006498953,XM_006498954	Mapk8ip1	#N/A	#N/A	#N/A	#N/A
NM_021921	Mapk8ip2	#N/A	#N/A	#N/A	#N/A
NM_001163447,NM_001163448,NM_001163449,NM_001163450,NM_001163451,NM_001163453,NM_013931	Mapk8ip3	#N/A	#N/A	#N/A	#N/A
NM_001310516,NM_133350,XM_017320579,XM_030254022,XM_030254023,XM_030254024,XR_003955568,XR_376791	Mapre3	#N/A	#N/A	#N/A	#N/A
NM_001038609,NM_001285454,NM_001285455,NM_001285456,NM_010838,XM_006532407,XM_006532408,XM_006532409,XM_017314315,XM_030245631	Mapt	#N/A	#N/A	#N/A	#N/A
NM_001038602,NM_178410,XM_006517605	Marveld2	#N/A	#N/A	#N/A	#N/A
NM_019945,XM_006531216,XM_006531217,XM_030243695	Mast1	#N/A	#N/A	#N/A	#N/A
NM_025979,XM_017319214,XM_030251977	Mastl	#N/A	#N/A	#N/A	#N/A
NM_001358780,NM_016762	Matn2	#N/A	#N/A	#N/A	#N/A
NM_001025245,NM_001025251,NM_001025254,NM_001025255,NM_001025256,NM_001025258,NM_001025259,NM_010777,XM_006526452,XM_006526453,XM_006526454,XM_006526455,XM_006526456,XM_006526457,XM_006526458,XM_030250356,XM_030250358	Mbp	#N/A	#N/A	#N/A	#N/A
NM_008564	Mcm2	#N/A	#N/A	#N/A	#N/A
NM_008563,XM_030251926	Mcm3	#N/A	#N/A	#N/A	#N/A
NM_008565	Mcm4	#N/A	#N/A	#N/A	#N/A
NM_001302540,NM_008566,XR_001778410	Mcm5	#N/A	#N/A	#N/A	#N/A
NM_001313695,NM_008567	Mcm6	#N/A	#N/A	#N/A	#N/A
NM_001356576,NM_001356577,NM_008568,XR_001784632	Mcm7	#N/A	#N/A	#N/A	#N/A
NM_173189,XM_006508786,XM_006508790,XM_011242056,XM_011242057,XM_011242058,XM_011242059,XM_017312788,XM_017312789,XM_017312790,XM_017312791,XM_017312792,XM_030243531,XM_030243532,XM_030243533,XM_030243534	Mcph1	#N/A	#N/A	#N/A	#N/A
NM_001356359,NM_001356360,NM_001361381,NM_001361382,NM_026902,NR_154890	Mcts1	#N/A	#N/A	#N/A	#N/A
NM_025543	Mcts2	#N/A	#N/A	#N/A	#N/A
NM_001081160,NM_001368423,XM_006525041,XR_003952202,XR_003952203,XR_003952204,XR_385375,XR_385376,XR_876562,XR_876563	Mdga1	#N/A	#N/A	#N/A	#N/A
NM_001193266,NM_207010,XM_006516013,XM_006516014,XM_011244127,XR_872713	Mdga2	#N/A	#N/A	#N/A	#N/A
NM_172694	Megf9	#N/A	#N/A	#N/A	#N/A
NM_008591,XM_006505002,XM_011241042,XM_011241043,XM_030255209	Met	#N/A	#N/A	#N/A	#N/A
NM_001347434,NM_015776	Mfap5	#N/A	#N/A	#N/A	#N/A
NM_029662,XM_006503477	Mfsd2a	#N/A	#N/A	#N/A	#N/A
NM_026358,NR_028121	Mgarp	#N/A	#N/A	#N/A	#N/A
NM_001166249,NM_001166250,NM_001166251,NM_011844,XM_011241332	Mgll	#N/A	#N/A	#N/A	#N/A
NM_008597	Mgp	#N/A	#N/A	#N/A	#N/A
NM_001270475,NM_153396,NR_138097,XM_006505800,XM_011241258,XM_030255246,XM_030255247,XM_030255248,XM_030255249,XM_030255250,XM_030255251,XM_030255252,XM_030255253,XM_030255254,XM_030255255,XM_030255257,XM_030255258,XM_030255259,XM_030255260,XM_030255261,XM_030255262,XM_030255263,XM_030255264,XM_030255265,XM_030255267,XM_030255268,XM_030255269,XM_030255270	Mical3	#N/A	#N/A	#N/A	#N/A
NM_001290504,NM_001290505,NM_001290506,NM_001290512,NM_010797,XM_006528736,XM_006528737,XM_006528739,XM_011247789,XM_017318408,XM_017318409,XM_017318410,XM_017318411,XM_017318412,XM_017318413,XM_030251241,XM_030251242,XM_030251243,XM_030251244,XR_878259	Mid1	#N/A	#N/A	#N/A	#N/A
NM_001166635,NM_026524	Mid1ip1	#N/A	#N/A	#N/A	#N/A
NM_010798	Mif	#N/A	#N/A	#N/A	#N/A
NM_001162375,NM_174868,XM_011240070,XR_001783676	Miga1	#N/A	#N/A	#N/A	#N/A
NM_025642	Mis18a	#N/A	#N/A	#N/A	#N/A
NM_030218,XM_006514328,XM_006514329,XM_006514330,XM_006514331,XM_006514332,XM_006514333	Misp	#N/A	#N/A	#N/A	#N/A
NM_001356262,NM_026913,XM_017322349,XR_003946501	Mitd1	#N/A	#N/A	#N/A	#N/A
NM_001081117,XM_006507411,XM_006507412,XM_006507413	Mki67	#N/A	#N/A	#N/A	#N/A
NM_001310613,NM_029005,XM_006531442,XM_006531443,XM_030243820,XR_003947349,XR_003947350	Mlkl	#N/A	#N/A	#N/A	#N/A
NM_019914,XM_030252728	Mllt11	#N/A	#N/A	#N/A	#N/A
NM_139311,XM_006533332,XM_006533333,XM_006533335	Mllt6	#N/A	#N/A	#N/A	#N/A
NM_001306184,NM_008606,XM_017313825	Mmp11	#N/A	#N/A	#N/A	#N/A
NM_008607	Mmp13	#N/A	#N/A	#N/A	#N/A
NM_008608	Mmp14	#N/A	#N/A	#N/A	#N/A
NM_008609	Mmp15	#N/A	#N/A	#N/A	#N/A
NM_019724,NR_135158,XM_017320017	Mmp16	#N/A	#N/A	#N/A	#N/A
NM_001164197,NM_021412	Mmp19	#N/A	#N/A	#N/A	#N/A
NM_008610,XM_006530751	Mmp2	#N/A	#N/A	#N/A	#N/A
NM_001033339,NM_001320258,XM_017317466	Mmp25	#N/A	#N/A	#N/A	#N/A
NM_001310717,XM_006509859	Mmp27	#N/A	#N/A	#N/A	#N/A
NM_001320300,NM_080453,NM_172797	Mmp28	#N/A	#N/A	#N/A	#N/A
NM_010809	Mmp3	#N/A	#N/A	#N/A	#N/A
NM_013599,XM_006498861	Mmp9	#N/A	#N/A	#N/A	#N/A
NM_001170853,XM_006496598,XM_006496599,XM_006496600,XM_011238732,XM_011238733,XM_011238736,XM_030254638,XM_030255025,XM_030255366	Mndal	#N/A	#N/A	#N/A	#N/A
NM_008613,XM_006510824,XM_011242665	Mns1	#N/A	#N/A	#N/A	#N/A
NM_001142937,NM_022323	Moap1	#N/A	#N/A	#N/A	#N/A
NM_001168225,NM_001168226,NM_001168227,NM_001168228,NM_001168229,NM_001168230,NM_019768,XM_006528584	Morf4l2	#N/A	#N/A	#N/A	#N/A
NM_026483	Mphosph10	#N/A	#N/A	#N/A	#N/A
NM_001357232,NM_001357233,NM_026758	Mphosph6	#N/A	#N/A	#N/A	#N/A
NM_001294322,NM_001294324,NM_001310527,NM_001310528,NM_008622	Mpv17	#N/A	#N/A	#N/A	#N/A
NM_001289561,NM_001289562,NM_001289563,NM_001289565,NM_001289567,NM_033564,XM_006522776,XM_030249342	Mpv17l	#N/A	#N/A	#N/A	#N/A
NM_001177658,NM_025300,NR_033530,XM_006495524	Mrpl15	#N/A	#N/A	#N/A	#N/A
NM_025301	Mrpl17	#N/A	#N/A	#N/A	#N/A
NM_025570	Mrpl20	#N/A	#N/A	#N/A	#N/A
NM_001290810,NM_001356476,NM_023536	Mrto4	#N/A	#N/A	#N/A	#N/A
NM_001346668,NM_013759	Msrb1	#N/A	#N/A	#N/A	#N/A
NM_001168250,NM_134092,XM_006520250,XM_011245394,XM_017316360,XM_017316361,XR_383964,XR_875211	Mtbp	#N/A	#N/A	#N/A	#N/A
NM_001114098,NM_172963,XM_006524849,XM_006524851,XM_006524852,XM_006524853,XM_006524856,XM_011246587,XM_017317622,XR_001782108	Mtcl1	#N/A	#N/A	#N/A	#N/A
NM_027930,XM_006512858	Mtfr2	#N/A	#N/A	#N/A	#N/A
NM_001161798,NM_010840,NR_027809	Mthfr	#N/A	#N/A	#N/A	#N/A
NM_001164526,XM_006537483	Mup11	#N/A	#N/A	#N/A	#N/A
NM_001199995,XM_006537484	Mup12	#N/A	#N/A	#N/A	#N/A
NM_001199333,XM_006537515	Mup18	#N/A	#N/A	#N/A	#N/A
NM_001037127,NM_001037128,NM_001037129,NM_001037130,NM_001165996,NM_010944,XM_006537659,XM_006537661	Musk	#N/A	#N/A	#N/A	#N/A
NM_016776	Mybbp1a	#N/A	#N/A	#N/A	#N/A
NM_008652,XM_006498873,XM_006498875,XM_006498876,XM_006498878	Mybl2	#N/A	#N/A	#N/A	#N/A
NM_001177352,NM_001177353,NM_001177354,NM_010849	Myc	#N/A	#N/A	#N/A	#N/A
NM_175260,XM_006534489,XM_017314834,XM_017314835	Myh10	#N/A	#N/A	#N/A	#N/A
NM_001271538,NM_001271540,NM_028021,XM_011250902,XM_011250903,XM_017312313,XM_030242996,XM_030242997	Myh14	#N/A	#N/A	#N/A	#N/A
NM_001319151,XM_006508778,XM_006508779,XM_006508780	Myo16	#N/A	#N/A	#N/A	#N/A
NM_001081219,XM_006513859,XM_006513860	Myo1a	#N/A	#N/A	#N/A	#N/A
NM_178440,XM_006514700,XM_006514702,XM_030246007,XR_380967	Myo1g	#N/A	#N/A	#N/A	#N/A
NM_001164573,NM_001368675,NM_001368676,XM_011248195,XM_030254425	Myo1h	#N/A	#N/A	#N/A	#N/A
NM_010864,XM_006510827,XM_006510828,XM_006510829,XM_006510830,XM_006510831,XM_006510832,XM_030244103	Myo5a	#N/A	#N/A	#N/A	#N/A
NM_010865	Myoc	#N/A	#N/A	#N/A	#N/A
NM_001099634,NM_001302140,XM_006526994,XM_006526995	Myof	#N/A	#N/A	#N/A	#N/A
NM_008664,XM_006508727,XM_006508728	Myom2	#N/A	#N/A	#N/A	#N/A
NM_001085509,XM_017320223,XM_017320224,XR_003954947	Myom3	#N/A	#N/A	#N/A	#N/A
NM_021508	Myoz1	#N/A	#N/A	#N/A	#N/A
NM_001177965,NM_001310538,NM_019870,XR_003953017	Naa10	#N/A	#N/A	#N/A	#N/A
NM_001347239,NM_028108	Naa50	#N/A	#N/A	#N/A	#N/A
NM_001037098,NM_026495,XM_006498259,XM_006498260	Nacc2	#N/A	#N/A	#N/A	#N/A
NM_178421	Nanos1	#N/A	#N/A	#N/A	#N/A
NM_138742	Nap1l3	#N/A	#N/A	#N/A	#N/A
NM_021432	Nap1l5	#N/A	#N/A	#N/A	#N/A
NM_019632,XM_030248234	Napb	#N/A	#N/A	#N/A	#N/A
NM_001081475,NM_001284229,NM_016777,XM_030253656	Nasp	#N/A	#N/A	#N/A	#N/A
NM_001253910,XM_006505219	Nat8f7	#N/A	#N/A	#N/A	#N/A
NM_008675,XM_006538625,XM_030253299,XM_030253300,XM_030253301,XM_030253302	Nbl1	#N/A	#N/A	#N/A	#N/A
NM_001113208,NM_010954	Ncam2	#N/A	#N/A	#N/A	#N/A
NM_146171,XM_006506531,XM_006506532,XM_006506533	Ncapd2	#N/A	#N/A	#N/A	#N/A
NM_019438,XM_011240756	Ncapg	#N/A	#N/A	#N/A	#N/A
NM_133762,XM_006516349,XM_006516350,XM_006516351,XM_006516352,XM_006516353,XM_006516354,XM_006516355,XM_006516356	Ncapg2	#N/A	#N/A	#N/A	#N/A
NM_144818	Ncaph	#N/A	#N/A	#N/A	#N/A
NM_001081756,NM_172484,NM_176957,XM_006529325,XM_006529326,XM_006529329,XM_006529330,XM_006529331,XM_006529332,XM_006529333,XM_006529334,XM_006529335,XM_006529336,XM_011247958,XM_011247959,XM_011247960,XM_011247963,XM_030252625,XM_030252628,XM_030252635,XM_030252637	Nckap5	#N/A	#N/A	#N/A	#N/A
NM_010880,XM_006529238	Ncl	#N/A	#N/A	#N/A	#N/A
NM_001168498,NM_001168500,NM_001243305,NM_001243306,NM_145555,NM_181047,XM_017320160,XM_030253469	Ncmap	#N/A	#N/A	#N/A	#N/A
NM_019681,XR_866007,XR_866008	Ncs1	#N/A	#N/A	#N/A	#N/A
NM_023294	Ndc80	#N/A	#N/A	#N/A	#N/A
NM_172399,XM_006506528	Ndnf	#N/A	#N/A	#N/A	#N/A
NM_008681	Ndrg1	#N/A	#N/A	#N/A	#N/A
NM_001145959,NM_001360264,NM_001360265,NM_001360266,NM_001360267,NM_001360268,NM_001360269,NM_001360270,NM_001360271,NM_001360272,NM_001360273,NM_001360274,NM_001360276,NM_013864,XM_017316049,XM_030247853	Ndrg2	#N/A	#N/A	#N/A	#N/A
NM_026742	Ndufaf4	#N/A	#N/A	#N/A	#N/A
NM_010889,XM_006497749,XM_006497751,XM_006497754,XM_006497755,XM_006497757,XM_006497758,XM_006497759,XM_006497760,XM_006497762,XM_006497763,XM_006497764,XM_006497765,XM_006497766,XM_006497767,XM_006497768,XM_006497769,XM_006497770,XM_006497771,XM_006497774,XM_006497775,XM_006497776,XM_011239032,XM_017316181,XM_017316188,XM_017316215,XM_017316216,XM_030248251,XM_030248252	Neb	#N/A	#N/A	#N/A	#N/A
NM_001362722,NM_028757,NR_156123,NR_156124,NR_156125,XM_006497556,XM_006497557,XM_011238990,XM_030252124,XM_030252125,XR_003953725,XR_003953726	Nebl	#N/A	#N/A	#N/A	#N/A
NM_008682,XM_006513334	Nedd1	#N/A	#N/A	#N/A	#N/A
NM_010904	Nefh	#N/A	#N/A	#N/A	#N/A
NM_010910	Nefl	#N/A	#N/A	#N/A	#N/A
NM_008691	Nefm	#N/A	#N/A	#N/A	#N/A
NM_001039094,NM_177274,XM_006501576,XM_006501577,XM_006501578	Negr1	#N/A	#N/A	#N/A	#N/A
NM_001293637,NM_001293638,NM_001293639,NM_175089,XM_006509294,XM_030243338,XM_030243339,XM_030243340	Nek1	#N/A	#N/A	#N/A	#N/A
NM_001159631,NM_021606,XM_006498209,XM_006498210,XM_030251922,XM_030251923,XM_030251924	Nek6	#N/A	#N/A	#N/A	#N/A
NM_016701	Nes	#N/A	#N/A	#N/A	#N/A
NM_001160316,NM_001160317,NM_001160318,NM_182716,XM_006529634,XM_006529635,XM_006529639,XM_006529644,XM_006529646,XM_006529651,XM_006529653,XM_011248011,XM_011248012,XM_011248013,XM_011248014,XM_011248015,XM_011248016,XM_011248017,XM_011248018,XM_011248019,XM_011248020,XM_011248021,XM_011248023,XM_011248024,XM_011248025,XM_011248026,XM_017320900,XM_017320902,XM_017320903,XM_017320909,XM_030254517…	Nfasc	#N/A	#N/A	#N/A	#N/A
NM_001122952,NM_001122953,NM_010905,XM_006502841,XM_006502842,XM_006502843,XM_006502844,XM_006502845,XM_030253303	Nfia	#N/A	#N/A	#N/A	#N/A
NM_001294308,NM_022414	Ngb	#N/A	#N/A	#N/A	#N/A
NM_001112698,NM_013609,XM_006501108	Ngf	#N/A	#N/A	#N/A	#N/A
NM_033217	Ngfr	#N/A	#N/A	#N/A	#N/A
NM_001364736,NM_026631,NR_157294	Nhp2	#N/A	#N/A	#N/A	#N/A
NM_001164472,NM_025391,NR_028367	Nip7	#N/A	#N/A	#N/A	#N/A
NM_145431,XM_006532976,XM_030245842,XR_003949390,XR_003949391,XR_003949392,XR_388409,XR_879591	Nle1	#N/A	#N/A	#N/A	#N/A
NM_001163387,NM_001357095,NM_001357096,NM_001357097,NM_138666,XM_006535415,XM_006535416,XM_006535418,XM_006535419,XM_006535420,XM_006535421,XM_006535422,XM_006535423,XM_006535424,XM_006535425,XM_017319497,XM_030252466	Nlgn1	#N/A	#N/A	#N/A	#N/A
NM_172932	Nlgn3	#N/A	#N/A	#N/A	#N/A
NM_001081280,NM_175547,XM_006522150,XM_011245902,XM_011245903,XM_011245906,XM_030249119,XM_030249120,XM_030249121,XR_003951792,XR_875809	Nlrc3	#N/A	#N/A	#N/A	#N/A
NM_001033367,XM_006524346,XM_006524347,XM_017317490,XM_017317491	Nlrc4	#N/A	#N/A	#N/A	#N/A
NM_001359638,NM_145827,NR_153314,XM_006532858,XM_030245803	Nlrp3	#N/A	#N/A	#N/A	#N/A
NM_133787	Nmd3	#N/A	#N/A	#N/A	#N/A
NM_008704,XM_030245646	Nme1	#N/A	#N/A	#N/A	#N/A
NM_001077529,NM_008705	Nme2	#N/A	#N/A	#N/A	#N/A
NM_080637,NR_151690,NR_151691,XM_006526319,XM_011247024,XM_030250627	Nme5	#N/A	#N/A	#N/A	#N/A
NM_018757,XM_006512197,XM_006512198,XM_006512199,XM_006512200	Nme6	#N/A	#N/A	#N/A	#N/A
NM_026277	Nob1	#N/A	#N/A	#N/A	#N/A
NM_001369270,NM_021303,NR_161236,XM_030253688	Noc2l	#N/A	#N/A	#N/A	#N/A
NM_153570	Noc4l	#N/A	#N/A	#N/A	#N/A
NM_009834,XM_006500956	Noct	#N/A	#N/A	#N/A	#N/A
NM_001008421,XM_017315015	Nol10	#N/A	#N/A	#N/A	#N/A
NM_001161329,NM_001363078,NM_133702,NR_156439	Nol11	#N/A	#N/A	#N/A	#N/A
NM_001271397,NR_073167,NR_073168,XM_006516956,XM_006516957,XM_006516958	Nol8	#N/A	#N/A	#N/A	#N/A
NM_001159599,NM_028727,NR_131076,XM_006539208,XM_017320412	Nol9	#N/A	#N/A	#N/A	#N/A
NM_001039351,NM_001039352,NM_001039353,NM_053086	Nolc1	#N/A	#N/A	#N/A	#N/A
NM_025403	Nop10	#N/A	#N/A	#N/A	#N/A
NM_178605,XM_030247292	Nop16	#N/A	#N/A	#N/A	#N/A
NM_138747,XM_030255097	Nop2	#N/A	#N/A	#N/A	#N/A
NM_024193,NR_149733,XM_006500062,XR_374509,XR_866335,XR_866336	Nop56	#N/A	#N/A	#N/A	#N/A
NM_018868,XM_006496149	Nop58	#N/A	#N/A	#N/A	#N/A
NM_008712	Nos1	#N/A	#N/A	#N/A	#N/A
NM_001357836,NM_027988,XM_006524951,XM_011246630,XM_017317652	Noxo1	#N/A	#N/A	#N/A	#N/A
NM_001355738,NM_001355739,NM_153424,XM_006538867,XM_006538868,XM_006538869,XM_006538870,XM_006538871,XM_006538875,XM_011250257,XR_001784146	Nphp4	#N/A	#N/A	#N/A	#N/A
NM_001252260,NM_001252261,NM_008722,XR_003949348	Npm1	#N/A	#N/A	#N/A	#N/A
NM_008723	Npm3	#N/A	#N/A	#N/A	#N/A
NM_001029836,NM_001287101,NM_001287102,NM_001287103,NM_033525,XM_006500915	Npnt	#N/A	#N/A	#N/A	#N/A
NM_008730	Nptx1	#N/A	#N/A	#N/A	#N/A
NM_001139509,NM_013613,XM_011239033,XM_011239034,XR_003951343	Nr4a2	#N/A	#N/A	#N/A	#N/A
NM_001286552,NM_008733,NM_198059,XM_006526745,XM_006526746,XM_006526747,XM_006526748	Nrap	#N/A	#N/A	#N/A	#N/A
NM_001146031,NM_176930,XM_006515944,XM_006515945,XM_006515946,XM_006515948,XM_006515949,XM_006515950,XM_006515951,XM_006515952,XM_006515953,XM_006515954,XM_006515955,XM_006515956,XM_006515957,XM_006515958,XM_006515959,XM_006515960,XM_006515961,XM_006515962,XM_006515963,XM_006515964,XM_006515965,XM_006515966,XM_006515967,XM_006515968,XM_017315089,XM_017315090,XM_017315091,XM_017315095,XM_017315096…	Nrcam	#N/A	#N/A	#N/A	#N/A
NM_001109988,NM_001109989,NM_001267717,NM_053078,XM_030250488	Nrep	#N/A	#N/A	#N/A	#N/A
NM_001364421,NM_001364422,NM_001364423,NM_001364424,NM_001364425,NM_001364426,NM_001364427,NM_001364428,NM_001364429,NM_001364430,NM_001364431,NM_178591,XM_006509059,XM_006509060,XM_006509061,XM_006509062,XM_006509063,XM_006509064,XM_006509065,XM_006509066,XM_006509067,XM_006509068,XM_006509072,XM_006509076,XM_006509077,XM_006509078,XM_006509081,XM_011242133,XM_017312640,XM_017312641,XM_030243387…	Nrg1	#N/A	#N/A	#N/A	#N/A
NM_153529,XM_006516738	Nrn1	#N/A	#N/A	#N/A	#N/A
NM_001358959,NM_001358960,NM_008737,XM_006530766,XM_006530768,XM_030243349	Nrp1	#N/A	#N/A	#N/A	#N/A
NM_001198587,NM_001252074,NM_172544,XM_006515534,XM_006515535,XM_006515536,XM_006515537,XM_006515538,XM_006515539,XM_006515540,XM_006515542,XM_006515543,XM_006515544,XM_006515545,XM_006515546,XM_006515547,XM_006515548,XM_006515549,XM_006515551,XM_006515552,XM_006515553,XM_006515554,XM_006515555,XM_006515556,XM_006515557,XM_006515558,XM_006515559,XM_006515560,XM_006515568,XM_006515569,XM_006515570…	Nrxn3	#N/A	#N/A	#N/A	#N/A
NM_001081102,NM_001177884,NM_175231,XM_006503658,XM_006503659,XM_006503660,XM_006503661,XM_006503662,XM_006503663,XM_017320590,XM_030254036	Nsd2	#N/A	#N/A	#N/A	#N/A
NM_001290680,NM_001290681,NM_001347080,NM_008741,XM_030245647	Nsg2	#N/A	#N/A	#N/A	#N/A
NM_198654,XM_006497181,XM_011238922,XM_017321425	Nsl1	#N/A	#N/A	#N/A	#N/A
NM_010947	Ntn3	#N/A	#N/A	#N/A	#N/A
NM_021320	Ntn4	#N/A	#N/A	#N/A	#N/A
NM_001033356,NM_001289692,NM_001289693,NM_001358870,XM_006540885,XM_006540886,XM_006540888,XM_006540889,XM_006540890,XM_006540892,XM_006540893,XR_391341,XR_391342	Ntn5	#N/A	#N/A	#N/A	#N/A
NM_001163348,NM_001163349,NM_001163350,NM_030699,NM_133488,XM_006502355,XM_011240291,XM_011240292,XM_011240293,XM_011240294,XM_011240295,XR_001783784	Ntng1	#N/A	#N/A	#N/A	#N/A
NM_001033124,XM_006501124	Ntrk1	#N/A	#N/A	#N/A	#N/A
NM_008746,NM_182809,XM_006540691,XM_006540692,XM_011250816,XM_011250817,XM_017322023,XR_001785486,XR_001785487,XR_001785488,XR_882022,XR_882023,XR_882025	Ntrk3	#N/A	#N/A	#N/A	#N/A
NM_011955,XR_384565	Nubp1	#N/A	#N/A	#N/A	#N/A
NM_026623	Nudt21	#N/A	#N/A	#N/A	#N/A
NM_016918,XM_006497511	Nudt5	#N/A	#N/A	#N/A	#N/A
NM_001355159,NM_023284	Nuf2	#N/A	#N/A	#N/A	#N/A
NM_133947,XM_006507169,XM_006507170,XM_006507171,XM_006507172,XM_006507173,XM_006507174,XM_006507175,XM_006507177,XM_030241948,XM_030241949,XM_030241950	Numa1	#N/A	#N/A	#N/A	#N/A
NM_134010,XM_006513018	Nup107	#N/A	#N/A	#N/A	#N/A
NM_018815,XM_006506400	Nup210	#N/A	#N/A	#N/A	#N/A
NM_001359995,NM_183392,XM_006534958,XM_006534959,XM_017320895,XM_030254531,XR_001784701	Nup54	#N/A	#N/A	#N/A	#N/A
NM_053074	Nup62	#N/A	#N/A	#N/A	#N/A
NM_001357266,NM_001357267,NM_001357268,NM_172410,XM_006531376	Nup93	#N/A	#N/A	#N/A	#N/A
NM_001042652,NM_133851,XM_030246564	Nusap1	#N/A	#N/A	#N/A	#N/A
NM_001347505,NM_175521,XM_006504576,XM_006504577	Nyap1	#N/A	#N/A	#N/A	#N/A
NM_001042653	Oip5	#N/A	#N/A	#N/A	#N/A
NM_172854	Olfml2a	#N/A	#N/A	#N/A	#N/A
NM_194268,XM_030250441	Onecut2	#N/A	#N/A	#N/A	#N/A
NM_026480	Ooep	#N/A	#N/A	#N/A	#N/A
NM_001013365,XM_030245653	Osm	#N/A	#N/A	#N/A	#N/A
NM_001081147,XM_006505723	Oxtr	#N/A	#N/A	#N/A	#N/A
NM_011119	Pa2g4	#N/A	#N/A	#N/A	#N/A
NM_001081170,NM_001291444,NM_001291445,XM_006515769,XM_006515770,XM_006515771,XM_006515772,XM_006515773,XM_006515774,XM_006515777,XM_006515778,XM_006515779,XM_030246677,XM_030246678,XM_030246679,XM_030246680,XM_030246681,XR_001780448,XR_003950043,XR_381518,XR_381519	Pacs2	#N/A	#N/A	#N/A	#N/A
NM_001286743,NM_001286744,NM_011861,NM_178365,XM_006524226,XM_011246431	Pacsin1	#N/A	#N/A	#N/A	#N/A
NM_001289677,NM_001289678,NM_028733,NM_030880,XM_006500424,XM_006500425,XM_006500427,XM_006500428,XM_030252256	Pacsin3	#N/A	#N/A	#N/A	#N/A
NM_011061,XM_006538633	Padi4	#N/A	#N/A	#N/A	#N/A
NM_026550	Pak1ip1	#N/A	#N/A	#N/A	#N/A
NM_001161747,NM_023128,XM_017313830,XM_017313831	Palm	#N/A	#N/A	#N/A	#N/A
NM_001357127,NM_013626,XM_006529243,XM_011247937,XM_011247938,XM_011247939,XM_017319282,XM_017319284,XM_017319286,XM_017319289,XM_017319290,XM_030252162,XM_030252165,XM_030252167,XM_030252177,XM_030252184,XM_030252185,XM_030252186,XM_030252187,XM_030252190	Pam	#N/A	#N/A	#N/A	#N/A
NM_001081050,XM_006496298,XM_006496299,XM_011238602	Pard3b	#N/A	#N/A	#N/A	#N/A
NM_021409	Pard6b	#N/A	#N/A	#N/A	#N/A
NM_053117,XR_386378	Pard6g	#N/A	#N/A	#N/A	#N/A
NM_020606,XM_006508050,XM_006508051	Parva	#N/A	#N/A	#N/A	#N/A
NM_133167,XM_006520532,XM_030248364	Parvb	#N/A	#N/A	#N/A	#N/A
NM_001162500,NM_022321,XM_006521241,XM_011245706	Parvg	#N/A	#N/A	#N/A	#N/A
NM_054056	Pawr	#N/A	#N/A	#N/A	#N/A
NM_008782	Pax5	#N/A	#N/A	#N/A	#N/A
NM_033583	Pcdhgc5	#N/A	#N/A	#N/A	#N/A
NM_001163307,NM_001163308,NM_009545,XM_011248972,XM_011248973,XM_011248975,XM_017314503	Pcgf2	#N/A	#N/A	#N/A	#N/A
NM_026515	Pclaf	#N/A	#N/A	#N/A	#N/A
NM_001110796,NM_011995,XM_006503582,XM_006503583,XM_006503584,XM_006503586,XR_003955647,XR_003955648,XR_003955649,XR_003955650	Pclo	#N/A	#N/A	#N/A	#N/A
NM_011045	Pcna	#N/A	#N/A	#N/A	#N/A
NM_008791	Pcp4	#N/A	#N/A	#N/A	#N/A
NM_001083316,NM_001347718,NM_001347719,NM_011058,NR_144636,XM_006504261,XM_006504262,XM_006504263	Pdgfra	#N/A	#N/A	#N/A	#N/A
NM_016861	Pdlim1	#N/A	#N/A	#N/A	#N/A
NM_001253736,NM_145978,XM_006518783,XM_030247710,XM_030247711	Pdlim2	#N/A	#N/A	#N/A	#N/A
NM_001195265,XM_006526536,XM_006526537,XM_006526538,XM_006526539,XM_006526542,XM_017318033,XM_017318034,XR_003952733,XR_003952734,XR_003952735,XR_003952736,XR_386435,XR_877655	Pdzd7	#N/A	#N/A	#N/A	#N/A
NM_001032378,NM_001305157,NM_001305158,NM_008816	Pecam1	#N/A	#N/A	#N/A	#N/A
NM_001159367,NM_011065,XM_006532480,XM_006532481,XM_030245657	Per1	#N/A	#N/A	#N/A	#N/A
NM_022032	Perp	#N/A	#N/A	#N/A	#N/A
NM_001159525,NM_001356513,NM_001356514,NM_023041	Pex19	#N/A	#N/A	#N/A	#N/A
NM_001163516,NM_001163517,NM_001289505,NM_001310460,NM_021483,XM_006535506,XM_006535507,XM_006535508,XM_011249688,XM_011249689,XM_011249690,XM_011249691,XM_011249692,XM_011249693,XM_011249694,XM_011249695,XM_011249696,XM_011249697,XM_011249698,XM_011249699,XM_011249700,XM_011249701,XM_011249702,XM_011249703,XM_030252740,XM_030252741	Pex5l	#N/A	#N/A	#N/A	#N/A
NM_019932	Pf4	#N/A	#N/A	#N/A	#N/A
NM_001163487,NM_001163488,NM_001357688,NM_021514,XM_006520601,XM_030248412	Pfkm	#N/A	#N/A	#N/A	#N/A
NM_011072,XM_030245658	Pfn1	#N/A	#N/A	#N/A	#N/A
NM_001361147,NM_028376,XM_006515138,XM_006515140,XM_006515141	Pfn4	#N/A	#N/A	#N/A	#N/A
NM_016783	Pgrmc1	#N/A	#N/A	#N/A	#N/A
NM_001005740,NM_001005748,NM_001302635,NM_001302636,XM_006516905,XM_006516906,XM_006516907,XM_006516911,XM_011244395,XM_017315484,XM_030247226,XM_030247227,XM_030247228	Phactr1	#N/A	#N/A	#N/A	#N/A
NM_007531	Phb2	#N/A	#N/A	#N/A	#N/A
NM_001302397,NM_009343,NR_126158	Phf1	#N/A	#N/A	#N/A	#N/A
NM_028716,XM_006498379,XM_006498380,XM_006498381,XM_006498382,XM_006498383,XM_006498384	Phf19	#N/A	#N/A	#N/A	#N/A
NM_016966	Phgdh	#N/A	#N/A	#N/A	#N/A
NM_153537,XM_006509907,XM_006509916,XM_006509919,XM_006509928,XM_006509933,XM_017313091,XM_030243953,XM_030243954,XM_030243955,XM_030243956,XM_030243957,XM_030243958,XM_030243959,XM_030243960,XM_030243961,XM_030243962,XM_030243963,XM_030243964,XM_030243965,XM_030243966,XM_030243967,XM_030243968,XM_030243969,XM_030243970,XM_030243971,XM_030243972,XM_030243973,XM_030243974,XM_030243975,XM_030243976…	Phldb1	#N/A	#N/A	#N/A	#N/A
NM_025951,NM_028744,XM_006504064	Pi4k2b	#N/A	#N/A	#N/A	#N/A
NM_001037298,NM_001357349,XM_006530953,XM_006530954,XM_006530956,XM_006530957,XM_006530959,XM_011248372	Piezo1	#N/A	#N/A	#N/A	#N/A
NM_001357526,NM_001357527,NM_172453,NR_151702,XM_006510921,XM_011242690,XM_030244165,XM_030244166,XM_030244167,XM_030244168,XM_030244169,XM_030244170,XM_030244171	Pif1	#N/A	#N/A	#N/A	#N/A
NM_028300,XM_006510627	Pih1d2	#N/A	#N/A	#N/A	#N/A
NM_001024955,NM_001077495,XM_006517569,XM_006517570	Pik3r1	#N/A	#N/A	#N/A	#N/A
NM_028228,XM_006519595,XM_030248045,XR_003950903,XR_383213	Pinx1	#N/A	#N/A	#N/A	#N/A
NM_001355146,NM_001355147,NM_001355148,NM_001355149,NM_008845,XM_006497394,XM_006497396,XM_006497397	Pip4k2a	#N/A	#N/A	#N/A	#N/A
NM_013630,XM_006523834,XM_006523841,XM_006523842,XM_006523843,XM_006523844,XM_006523845,XM_006523846,XM_006523847,XM_006523852,XM_030249577,XM_030249578,XM_030249579,XM_030249580,XM_030249581,XM_030249582,XM_030249583,XM_030249584,XM_030249585,XM_030249586,XM_030249587,XM_030249588,XM_030249589	Pkd1	#N/A	#N/A	#N/A	#N/A
NM_001039050,NM_001039051,NM_001039052,NM_001039053,NM_001190402,NM_008863,XM_006512602,XM_006512604,XM_006512605,XM_017313847	Pkib	#N/A	#N/A	#N/A	#N/A
NM_001253883,NM_011099,XM_006510855,XM_006510856,XM_011242673,XM_011242674	Pkm	#N/A	#N/A	#N/A	#N/A
NM_026163	Pkp2	#N/A	#N/A	#N/A	#N/A
NM_001162924,NM_019762,XM_017322376	Pkp3	#N/A	#N/A	#N/A	#N/A
NM_172695	Plaa	#N/A	#N/A	#N/A	#N/A
NM_001362425,NM_139269,XM_011247220	Plaat3	#N/A	#N/A	#N/A	#N/A
NM_011113,XM_006539639,XM_006539640	Plaur	#N/A	#N/A	#N/A	#N/A
NM_001145830,NM_019677,XM_006498930	Plcb1	#N/A	#N/A	#N/A	#N/A
NM_019588,XM_006527394,XM_006527395,XM_011247378,XM_011247379,XM_011247380	Plce1	#N/A	#N/A	#N/A	#N/A
NM_172285	Plcg2	#N/A	#N/A	#N/A	#N/A
NM_001164056,NM_001368667,NM_008875,XM_017319489,XM_017319490,XM_017319491	Pld1	#N/A	#N/A	#N/A	#N/A
NM_019549	Plek	#N/A	#N/A	#N/A	#N/A
NM_013738,XM_006515934	Plek2	#N/A	#N/A	#N/A	#N/A
NM_001346515,NM_001357696,NM_133942,XM_006507140,XM_006507141,XM_006507142,XM_006507143,XM_006507145,XM_006507147,XM_006507149,XM_006507150,XM_006507151,XM_006507152,XM_006507153,XM_017321904,XM_030241934,XM_030241935,XM_030241936,XM_030241937,XM_030241938,XM_030241939,XM_030241940	Plekha1	#N/A	#N/A	#N/A	#N/A
NM_024413	Plekhf1	#N/A	#N/A	#N/A	#N/A
NM_001083912,NM_001290542,NM_138752,XM_006539436,XM_006539437,XM_006539439,XM_006539441,XM_006539442,XM_011250408,XM_030241941	Plekhg2	#N/A	#N/A	#N/A	#N/A
NM_001357986,NM_001357987,NM_177606,XM_006523993,XM_006523995,XM_006523996,XM_011246358,XM_017317381,XM_030249635,XM_030249636,XR_876465	Plekhh2	#N/A	#N/A	#N/A	#N/A
NM_023320,XM_006501930,XM_011240206	Plekho1	#N/A	#N/A	#N/A	#N/A
NM_001077348,NM_025874,XM_006524805,XM_017317614	Plin5	#N/A	#N/A	#N/A	#N/A
NM_011121	Plk1	#N/A	#N/A	#N/A	#N/A
NM_001313916,NM_013807	Plk3	#N/A	#N/A	#N/A	#N/A
NM_011962	Plod3	#N/A	#N/A	#N/A	#N/A
NM_011636,XM_006511052	Plscr1	#N/A	#N/A	#N/A	#N/A
NM_178711,XM_006511130	Plscr4	#N/A	#N/A	#N/A	#N/A
NM_001358129,NM_008883,XM_006527902,XM_006527903,XM_030251258,XM_030251259,XM_030251260,XM_030251261	Plxna3	#N/A	#N/A	#N/A	#N/A
NM_172775,XM_006512075,XM_006512076,XM_006512077,XM_006512078,XM_006512079,XM_006512080,XM_006512081,XM_030244345,XM_030244346,XM_030244347	Plxnb1	#N/A	#N/A	#N/A	#N/A
NM_019587,XM_006527779,XM_006527780,XM_006527781,XM_006527782,XM_006527783,XM_006527784,XM_006527786,XM_006527787,XM_006527788,XR_001782736,XR_003952998	Plxnb3	#N/A	#N/A	#N/A	#N/A
NM_018797,XM_030245180	Plxnc1	#N/A	#N/A	#N/A	#N/A
NM_021451	Pmaip1	#N/A	#N/A	#N/A	#N/A
NM_021882,XM_006513405,XM_030244967	Pmel	#N/A	#N/A	#N/A	#N/A
NM_001030305	Pmp2	#N/A	#N/A	#N/A	#N/A
NM_001302255,NM_001302257,NM_001302258,NM_001302259,NM_001302260,NM_001302261,NM_008885,XM_030245661,XM_030245662	Pmp22	#N/A	#N/A	#N/A	#N/A
NM_001163689,NM_025802,NR_028142	Pnpla2	#N/A	#N/A	#N/A	#N/A
NM_054088,XM_006520345,XM_006520346,XR_001781492,XR_003951345	Pnpla3	#N/A	#N/A	#N/A	#N/A
NM_027869,NR_157297,XM_006514813,XM_011243751,XM_030246330	Pnpt1	#N/A	#N/A	#N/A	#N/A
NM_027354,XM_006511830,XM_006511831	Poc1a	#N/A	#N/A	#N/A	#N/A
NM_001159369,NM_029977,XM_006522733,XM_006522734,XM_006522735,XM_006522736	Polq	#N/A	#N/A	#N/A	#N/A
NM_009086,XM_006499025,XR_374430	Polr1b	#N/A	#N/A	#N/A	#N/A
NM_001285800,NM_022811	Polr1e	#N/A	#N/A	#N/A	#N/A
NM_028753	Pop7	#N/A	#N/A	#N/A	#N/A
NM_145610	Ppan	#N/A	#N/A	#N/A	#N/A
NM_001113418,NM_011144,XM_006520619,XM_006520620,XM_006520621,XM_006520622,XM_006520623,XM_011245516,XM_011245517,XM_011245519,XM_030248421,XM_030248422,XM_030248423,XM_030248424	Ppara	#N/A	#N/A	#N/A	#N/A
NM_001364996,NM_133249,XM_006525698	Ppargc1b	#N/A	#N/A	#N/A	#N/A
NM_001205341,NM_001359672,NM_001359673,NM_001359674,NM_001359675,NM_001359676,NM_001359677,NM_001359678,NM_001359679,NM_001359680,NM_001359681,NM_001359682,NM_001359683,NM_001359684,NM_001359685,NM_001359686,NM_001359687,NM_001359688,NM_001359689,NM_001359690,NM_001359691,NM_001359692,NM_001359693,NM_001359694,NM_001359695,NM_001359696,NM_001359697,NM_001359698,NM_177373,XM_006513775,XM_006513776…	Ppfia2	#N/A	#N/A	#N/A	#N/A
NM_029741,XM_006541273,XM_011250912,XM_011250914,XM_011250915	Ppfia3	#N/A	#N/A	#N/A	#N/A
NM_001163557,NM_001357436,NM_001357437,NM_001357438,NM_008905,XM_006507443,XM_006507444,XM_006507446,XM_006507448,XM_006507449,XM_006507450,XM_006507451,XM_006507452,XM_006507453,XM_006507454,XM_006507455,XM_030242235	Ppfibp2	#N/A	#N/A	#N/A	#N/A
NM_001356326,NM_026352,XM_006501943	Ppid	#N/A	#N/A	#N/A	#N/A
NM_134084,XM_017315774,XM_030247596	Ppif	#N/A	#N/A	#N/A	#N/A
NM_001159662,NM_153089,XM_011239492,XM_011239493	Ppp1r16b	#N/A	#N/A	#N/A	#N/A
NM_001363809,NM_181595,NR_156747,XM_006505070,XM_006505071,XM_006505072,XM_006505073,XM_006505075,XM_006505076,XM_006505078,XM_006505080,XM_006505082,XM_011241059,XM_017321590,XM_017321591,XR_003956199	Ppp1r9a	#N/A	#N/A	#N/A	#N/A
NM_028392,NR_073583	Ppp2r2b	#N/A	#N/A	#N/A	#N/A
NM_001285997,NM_001285998,NM_145150,XM_006540855,XM_006540856,XM_006540857	Prc1	#N/A	#N/A	#N/A	#N/A
NM_001177536,NM_001368848,NM_001368849,XM_030245932,XM_030245934,XM_030245942,XM_030245943,XM_030245944,XM_030245945,XM_030245948	Prdm11	#N/A	#N/A	#N/A	#N/A
NM_001177995,NM_001291026,NM_001291029,NM_027504,XM_006539171,XM_006539172,XM_006539173,XM_006539174,XM_006539175,XM_006539178,XM_006539179	Prdm16	#N/A	#N/A	#N/A	#N/A
NM_025596	Prelid1	#N/A	#N/A	#N/A	#N/A
NM_001033636,NM_029525,XM_006495441	Prex2	#N/A	#N/A	#N/A	#N/A
NM_011073,XM_006513370	Prf1	#N/A	#N/A	#N/A	#N/A
NM_001081146,NM_001134459,NM_001134460,NM_001134461,XM_006506106,XM_030255385	Prickle2	#N/A	#N/A	#N/A	#N/A
NM_001290337,XM_030249869	Prickle4	#N/A	#N/A	#N/A	#N/A
NM_001356568,NM_178143	Prkaa2	#N/A	#N/A	#N/A	#N/A
NM_011101	Prkca	#N/A	#N/A	#N/A	#N/A
NM_001316672,NM_008855,XM_030242217	Prkcb	#N/A	#N/A	#N/A	#N/A
NM_011104,XM_006523833,XM_017317328,XM_030249576	Prkce	#N/A	#N/A	#N/A	#N/A
NM_001313977,NM_008856	Prkch	#N/A	#N/A	#N/A	#N/A
NM_008859,XM_006497398,XM_006497399,XM_030248462,XM_030248463	Prkcq	#N/A	#N/A	#N/A	#N/A
NM_001039079,NM_001355178,NM_008860,XM_006538656,XM_011250207,XM_017320042,XM_030253317	Prkcz	#N/A	#N/A	#N/A	#N/A
NM_001252476,NM_001252477,NM_019830,NR_045521,XM_030242157,XM_030242158	Prmt1	#N/A	#N/A	#N/A	#N/A
NM_001077638,NM_001302965,NM_133182,NR_126571	Prmt2	#N/A	#N/A	#N/A	#N/A
NM_133740,XR_003946565	Prmt3	#N/A	#N/A	#N/A	#N/A
NM_145404,XM_006530828	Prmt7	#N/A	#N/A	#N/A	#N/A
NM_001278256,NM_011170	Prnp	#N/A	#N/A	#N/A	#N/A
NM_001045516,NM_001368876,XM_030245840	Proca1	#N/A	#N/A	#N/A	#N/A
NM_001159714,NM_027328	Prpf31	#N/A	#N/A	#N/A	#N/A
NM_001163588,NM_001163589,NM_013639,XM_006520631,XM_006520632,XM_030248426	Prph	#N/A	#N/A	#N/A	#N/A
NM_011178	Prtn3	#N/A	#N/A	#N/A	#N/A
NM_019412,NM_198048,XM_006539666	Prx	#N/A	#N/A	#N/A	#N/A
NM_001368661,NM_011188	Psmc2	#N/A	#N/A	#N/A	#N/A
NM_008949,XM_006532524,XM_030245675	Psmc3ip	#N/A	#N/A	#N/A	#N/A
NM_011874	Psmc4	#N/A	#N/A	#N/A	#N/A
NM_025959,XM_030247969	Psmc6	#N/A	#N/A	#N/A	#N/A
NM_019537	Psmg1	#N/A	#N/A	#N/A	#N/A
NM_001356963,NM_025604	Psmg3	#N/A	#N/A	#N/A	#N/A
NM_001101430,NM_001110515	Psmg4	#N/A	#N/A	#N/A	#N/A
NM_001190161,NM_019976	Psrc1	#N/A	#N/A	#N/A	#N/A
NM_001328514,NM_008957	Ptch1	#N/A	#N/A	#N/A	#N/A
NM_001136079,NM_008965	Ptger4	#N/A	#N/A	#N/A	#N/A
NM_001357574,NM_001361123,NM_026865,XM_006534346,XR_879745	Ptges3l	#N/A	#N/A	#N/A	#N/A
NM_001360830,NM_001360831,NM_008972,NR_153833,NR_153834	Ptma	#N/A	#N/A	#N/A	#N/A
NM_008973,XM_006505757	Ptn	#N/A	#N/A	#N/A	#N/A
NM_001301781,NM_207232,XM_006516922	Ptpdc1	#N/A	#N/A	#N/A	#N/A
NM_011201,XM_006498981	Ptpn1	#N/A	#N/A	#N/A	#N/A
NM_001111316,NM_001268286,NM_011210,XM_006529257,XM_006529258,XM_006529259,XM_006529260,XM_006529261,XM_006529262	Ptprc	#N/A	#N/A	#N/A	#N/A
NM_001352628,NM_001352629,NM_001352630,NM_001368991,NM_001368992,NM_001368993,NM_011211,NR_160919,XM_011249962,XM_011249963,XM_011249964,XM_011249965,XM_011249966,XM_017320046,XM_017320064,XM_030253324,XM_030253325,XM_030253326,XM_030253327,XM_030253328,XM_030253329,XM_030253330,XM_030253331,XM_030253332,XM_030253333,XM_030253334,XM_030253335,XM_030253336,XM_030253337,XM_030253338,XM_030253339,XM…	Ptprd	#N/A	#N/A	#N/A	#N/A
NM_011213,XM_006502864,XM_006502865,XM_006502866,XM_006502867,XM_006502868,XM_006502869,XM_006502870,XM_006502871,XM_006502872,XM_006502874,XM_006502875,XM_006502876,XM_030253360,XM_030253361,XM_030253362,XM_030253363	Ptprf	#N/A	#N/A	#N/A	#N/A
NM_001359281,NM_008985,XM_006496444,XM_006496445,XM_011238677	Ptprn	#N/A	#N/A	#N/A	#N/A
NM_001291149,NM_001291150,NM_001291151,NM_021464,XM_011239384,XM_011239385,XM_017316586,XM_017316587,XM_017316590,XM_017316592,XM_017316593,XM_017316594,XM_017316595,XM_017316597,XM_017316598,XM_017316600,XM_030248790	Ptprt	#N/A	#N/A	#N/A	#N/A
NM_001081306,NM_001311064,NM_001361349,NM_011219,XM_006505012,XM_006505013,XM_006505014,XM_006505015,XM_006505017	Ptprz1	#N/A	#N/A	#N/A	#N/A
NM_008987	Ptx3	#N/A	#N/A	#N/A	#N/A
NM_029546,XR_001779417	Pwp2	#N/A	#N/A	#N/A	#N/A
NM_023258	Pycard	#N/A	#N/A	#N/A	#N/A
NM_028116	Pygo1	#N/A	#N/A	#N/A	#N/A
NM_001159516,NM_001159517,NM_021881,XM_006523300,XM_030249598,XR_385167,XR_385168,XR_385169,XR_385170	Qk	#N/A	#N/A	#N/A	#N/A
NM_001301230,NM_001301232,NM_023635,XM_006510780	Rab27a	#N/A	#N/A	#N/A	#N/A
NM_029494,XM_006508293,XM_006508294,XM_030243074,XM_030243075	Rab30	#N/A	#N/A	#N/A	#N/A
NM_026405	Rab32	#N/A	#N/A	#N/A	#N/A
NM_026124	Rab5if	#N/A	#N/A	#N/A	#N/A
NM_001163478,NM_001163479,NM_011231,NR_028094,NR_028095,NR_028096,NR_028097,NR_028098	Rabggtb	#N/A	#N/A	#N/A	#N/A
NM_001253808,NM_001253809,NM_012025,XM_006521019,XM_006521020,XM_011245646,XM_030248592	Racgap1	#N/A	#N/A	#N/A	#N/A
NM_001167730,NM_021385,XM_006506434,XM_006506435,XM_006506436,XM_006506437,XM_017321689	Rad18	#N/A	#N/A	#N/A	#N/A
NM_011234,NR_156017	Rad51	#N/A	#N/A	#N/A	#N/A
NM_001291440,NM_053269,NR_156495,XM_006532009	Rad51c	#N/A	#N/A	#N/A	#N/A
NM_001122958,NM_001122959,NM_009015,XM_006502877,XM_006502878,XM_006502879,XM_030253364,XM_030253365,XM_030253366,XR_867829	Rad54l	#N/A	#N/A	#N/A	#N/A
NM_009019	Rag1	#N/A	#N/A	#N/A	#N/A
NM_019444	Ramp2	#N/A	#N/A	#N/A	#N/A
NM_001285441,NM_001285442,NM_001285443,NM_021329	Rangrf	#N/A	#N/A	#N/A	#N/A
NM_001081155,NM_001256218,NM_001331215,NM_029563,NR_138591,NR_138592,XM_006538475,XM_006538476,XM_006538478,XM_006538480,XM_006538482,XM_006538483,XM_030253083,XM_030253084,XM_030253085,XM_030253086,XM_030253087,XR_001784080,XR_001784081,XR_003954866,XR_003954867,XR_003954868,XR_003954869,XR_003954870,XR_003954871,XR_390722,XR_390723	Rap1gap	#N/A	#N/A	#N/A	#N/A
NM_001040690,NM_001286759,NM_001356388,NM_145544,XM_006501428,XM_006501429,XM_030252602	Rap1gds1	#N/A	#N/A	#N/A	#N/A
NM_001177810,NM_001177811,NM_001357630,NM_144850,XM_006520876,XM_011245602,XM_011245603,XM_017316582,XM_017316583,XM_017316584,XM_017316585,XM_030248523,XM_030248524,XR_001781519,XR_003951370,XR_875292,XR_875293	Rapgef3	#N/A	#N/A	#N/A	#N/A
NM_001204165,NM_001204166,NM_001204167,NM_001355478,NM_019688,XM_006499938,XM_011239711,XM_030251898,XM_030251899,XM_030251900	Rapgef4	#N/A	#N/A	#N/A	#N/A
NM_028544	Rasip1	#N/A	#N/A	#N/A	#N/A
NM_009028	Rasl2-9	#N/A	#N/A	#N/A	#N/A
NM_001243748,NM_019713,XM_006511770	Rassf1	#N/A	#N/A	#N/A	#N/A
NM_025886,XM_006536226,XM_006536227,XM_006536228	Rassf7	#N/A	#N/A	#N/A	#N/A
NM_001099674,NM_001347206,XM_017319707	Rbis	#N/A	#N/A	#N/A	#N/A
NM_001139516,NM_011249,XM_006499018	Rbl1	#N/A	#N/A	#N/A	#N/A
NM_001282000,NM_001282001,NM_011250	Rbl2	#N/A	#N/A	#N/A	#N/A
NM_001197082,NM_133878	Rcc1	#N/A	#N/A	#N/A	#N/A
NM_173867,XM_006538471	Rcc2	#N/A	#N/A	#N/A	#N/A
NM_001360389,NM_001360390,NM_020002,XR_001781136	Rec8	#N/A	#N/A	#N/A	#N/A
NM_016678,XM_030253674	Reck	#N/A	#N/A	#N/A	#N/A
NM_058214,XM_006521546,XM_006521547,XM_006521548,XM_017316804,XM_017316805,XM_030248824,XR_001781580,XR_384056	Recql4	#N/A	#N/A	#N/A	#N/A
NM_001310464,NM_011261	Reln	#N/A	#N/A	#N/A	#N/A
NM_001085492,XM_006539136,XM_006539137,XM_006539139,XM_006539143,XM_006539144,XM_006539145,XM_006539147,XM_030253741,XM_030253742,XM_030253743,XM_030253744,XM_030253745,XM_030253746,XM_030253747,XM_030253748,XM_030253749,XM_030253750,XM_030253751,XM_030253752,XM_030253753,XM_030253754	Rere	#N/A	#N/A	#N/A	#N/A
NM_001034851,NM_001277315,NM_001277316,NM_001277317,NM_001277318,NM_025459,XM_006520134,XM_017316720	Retreg1	#N/A	#N/A	#N/A	#N/A
NM_027009,XM_030254788,XM_030254789	Rfc3	#N/A	#N/A	#N/A	#N/A
NM_145480	Rfc4	#N/A	#N/A	#N/A	#N/A
NM_028128	Rfc5	#N/A	#N/A	#N/A	#N/A
NM_028443	Rflna	#N/A	#N/A	#N/A	#N/A
NM_181397,XM_006525081,XM_030250135	Rftn1	#N/A	#N/A	#N/A	#N/A
NM_001166414,NM_001360357,NM_001360358,NM_011265,XM_006526778,XM_006526784,XM_006526785,XM_011247167,XM_011247169,XM_017318087,XM_030250795,XM_030250796,XR_003952760,XR_003952761,XR_877668	Rfx3	#N/A	#N/A	#N/A	#N/A
NM_177740,XM_006540902	Rgma	#N/A	#N/A	#N/A	#N/A
NM_001360714,NM_016758	Rgs14	#N/A	#N/A	#N/A	#N/A
NM_009061	Rgs2	#N/A	#N/A	#N/A	#N/A
NM_001291859,NM_007484	Rhoc	#N/A	#N/A	#N/A	#N/A
NM_175092,XM_030254468,XM_030254469,XM_030254470,XM_030254471,XM_030254472,XM_030254473,XM_030254474,XM_030254475,XM_030254476,XM_030254477,XM_030254478,XM_030254479,XM_030254480,XM_030254481,XM_030254482,XM_030254483,XM_030254484,XM_030254485,XM_030254486,XM_030254487,XM_030254488,XM_030254489,XM_030254490,XM_030254491,XM_030254492,XM_030254493	Rhof	#N/A	#N/A	#N/A	#N/A
NM_001163354,NM_001163355,NM_001362868,NM_001362869,NM_001362870,NM_021536,XM_006533886,XM_011249167,XR_003949484,XR_879726	Rhot1	#N/A	#N/A	#N/A	#N/A
NM_145530,XM_011239465	Rhov	#N/A	#N/A	#N/A	#N/A
NM_001256382,NM_001256383,NM_001256384,NM_053271,XM_006520343,XM_011245432,XM_011245434,XM_017316370,XM_017316371,XM_017316372,XM_017316373,XM_017316374,XM_017316375,XM_017316376,XM_017316378,XM_017316379,XM_017316380,XM_017316381,XM_017316382,XM_017316383,XM_017316384,XM_017316385,XM_017316387,XM_017316389,XM_017316395,XM_017316397,XM_017316399,XM_017316400,XM_017316401,XM_017316403,XM_017316404…	Rims2	#N/A	#N/A	#N/A	#N/A
NM_182929,XM_006503102	Rims3	#N/A	#N/A	#N/A	#N/A
NM_183023,XM_006499537	Rims4	#N/A	#N/A	#N/A	#N/A
NM_023633	Riox1	#N/A	#N/A	#N/A	#N/A
NM_025910,XM_006522479,XR_003951821,XR_003951822,XR_384594	Riox2	#N/A	#N/A	#N/A	#N/A
NM_001164107,NM_001164108,NM_019955	Ripk3	#N/A	#N/A	#N/A	#N/A
NM_001080381,NM_001286100,NM_001286101,NM_029679,NM_178658,XM_006516587,XM_006516588,XM_006516589,XM_006516590,XM_006516591,XM_006516592,XM_006516594,XM_006516595,XM_030247202,XM_030247203	Ripor2	#N/A	#N/A	#N/A	#N/A
NM_009065	Rit2	#N/A	#N/A	#N/A	#N/A
NM_001162932	Rmi2	#N/A	#N/A	#N/A	#N/A
NM_011882,XM_006529527,XM_006529528,XM_006529530,XM_011247993,XM_011247994,XM_030253950,XM_030253951,XM_030253953	Rnasel	#N/A	#N/A	#N/A	#N/A
NM_172612	Rnd1	#N/A	#N/A	#N/A	#N/A
NM_009708	Rnd2	#N/A	#N/A	#N/A	#N/A
NM_001164504	Rnf165	#N/A	#N/A	#N/A	#N/A
NM_027332,NM_027371	Rpf1	#N/A	#N/A	#N/A	#N/A
NM_001042556,NM_023323	Rpf2	#N/A	#N/A	#N/A	#N/A
NM_009076	Rpl12	#N/A	#N/A	#N/A	#N/A
NM_025974	Rpl14	#N/A	#N/A	#N/A	#N/A
NM_022891	Rpl23	#N/A	#N/A	#N/A	#N/A
NM_025592	Rpl35	#N/A	#N/A	#N/A	#N/A
NM_001048057,NM_001048058,NM_001362918,NM_023372,XM_017314720	Rpl38	#N/A	#N/A	#N/A	#N/A
NM_013721,XM_017318923	Rpl7a	#N/A	#N/A	#N/A	#N/A
NM_025433	Rpl7l1	#N/A	#N/A	#N/A	#N/A
NM_007475	Rplp0	#N/A	#N/A	#N/A	#N/A
NM_145938,XM_006516631,XM_011244302	Rpp40	#N/A	#N/A	#N/A	#N/A
NM_009092	Rps17	#N/A	#N/A	#N/A	#N/A
NM_001360115,NM_001360116,NM_001360118,NM_001360119,NM_001360125,NM_001360128,NM_023133,NR_153408,NR_153409	Rps19	#N/A	#N/A	#N/A	#N/A
NM_008503,XM_030249519	Rps2	#N/A	#N/A	#N/A	#N/A
NM_001311101,NM_001361106,NM_026467,NR_154464,XM_017313541	Rps27l	#N/A	#N/A	#N/A	#N/A
NM_001355384,NM_016844	Rps28	#N/A	#N/A	#N/A	#N/A
NM_012052	Rps3	#N/A	#N/A	#N/A	#N/A
NM_009096	Rps6	#N/A	#N/A	#N/A	#N/A
NM_011299,XM_006523198,XM_006523199,XM_006523200,XM_006523201	Rps6ka2	#N/A	#N/A	#N/A	#N/A
NM_001330702,NM_153587,XM_006516275,XM_030246949,XM_030246950	Rps6ka5	#N/A	#N/A	#N/A	#N/A
NM_011300	Rps7	#N/A	#N/A	#N/A	#N/A
NM_009098	Rps8	#N/A	#N/A	#N/A	#N/A
NM_011029	Rpsa	#N/A	#N/A	#N/A	#N/A
NM_009103	Rrm1	#N/A	#N/A	#N/A	#N/A
NM_009104	Rrm2	#N/A	#N/A	#N/A	#N/A
NM_026041	Rrp15	#N/A	#N/A	#N/A	#N/A
NM_001163734,NM_028244,XM_006524971,XM_006524972,XR_001782117,XR_003952190,XR_003952191	Rrp1b	#N/A	#N/A	#N/A	#N/A
NM_145620	Rrp9	#N/A	#N/A	#N/A	#N/A
NM_021511	Rrs1	#N/A	#N/A	#N/A	#N/A
NM_025546	Rsl1d1	#N/A	#N/A	#N/A	#N/A
NM_029338,XM_006525074,XM_006525075,XM_011246700	Rsph9	#N/A	#N/A	#N/A	#N/A
NM_138683,XM_006502862	Rspo1	#N/A	#N/A	#N/A	#N/A
NM_177708,XM_006533225	Rtn4rl1	#N/A	#N/A	#N/A	#N/A
NM_001034060,NM_001170641,XM_006496129,XM_006496130,XM_006496131,XM_006496132,XM_006496133,XM_006496134	Rufy4	#N/A	#N/A	#N/A	#N/A
NM_001111026,NM_001111027,NM_009822,XM_006537568,XM_006537569,XM_006537571,XM_006537572,XM_030253116,XM_030253117,XM_030253118,XM_030253119,XM_030253120,XM_030253121	Runx1t1	#N/A	#N/A	#N/A	#N/A
NM_001369050,NM_019732,XM_006538506	Runx3	#N/A	#N/A	#N/A	#N/A
NM_019685	Ruvbl1	#N/A	#N/A	#N/A	#N/A
NM_011304,XM_006540722,XM_006540723	Ruvbl2	#N/A	#N/A	#N/A	#N/A
NM_009109,XM_006539688,XM_006539689,XM_006539692,XM_030242248,XM_030242249,XM_030242250,XM_030242251,XM_030242252,XM_030242253,XM_030242254,XM_030242255,XM_030242256,XR_003946422	Ryr1	#N/A	#N/A	#N/A	#N/A
NM_001281852,NM_009114	S100a9	#N/A	#N/A	#N/A	#N/A
NM_007901	S1pr1	#N/A	#N/A	#N/A	#N/A
NM_021788	Sap30	#N/A	#N/A	#N/A	#N/A
NM_001081085,NM_001290407,XM_006498360	Sapcd2	#N/A	#N/A	#N/A	#N/A
NM_001168521,NM_172795,XR_001780001	Sarm1	#N/A	#N/A	#N/A	#N/A
NM_001289568,NM_001289571,NM_028349,XM_006502140,XM_006502141	Sass6	#N/A	#N/A	#N/A	#N/A
NM_001163630,NM_001163631,NM_001163632,NM_001357636,NM_001357637,NM_001357638,NM_001357640,NM_009122,XM_006523924,XM_006523925,XM_006523926,XM_006523927,XM_017317363,XM_017317365,XM_017317366	Satb1	#N/A	#N/A	#N/A	#N/A
NM_177894,XM_011241834,XM_030242693,XM_030242694	Saxo2	#N/A	#N/A	#N/A	#N/A
NM_172604,XM_017315980	Scara3	#N/A	#N/A	#N/A	#N/A
NM_001168318,NM_028903	Scara5	#N/A	#N/A	#N/A	#N/A
NM_001146196,NM_009132	Scin	#N/A	#N/A	#N/A	#N/A
NM_001111288	Sco2	#N/A	#N/A	#N/A	#N/A
NM_172713	Sdad1	#N/A	#N/A	#N/A	#N/A
NM_008304	Sdc2	#N/A	#N/A	#N/A	#N/A
NM_001098227,NM_016807,XM_006538084,XM_030253672	Sdcbp	#N/A	#N/A	#N/A	#N/A
NM_177879,XM_006504712	Sdk1	#N/A	#N/A	#N/A	#N/A
NM_172800,XM_006533253,XM_006533254,XM_006533255	Sdk2	#N/A	#N/A	#N/A	#N/A
NM_001033343	Sec31b	#N/A	#N/A	#N/A	#N/A
NM_016906	Sec61a1	#N/A	#N/A	#N/A	#N/A
NM_011345,XM_006496715,XM_017319404	Sele	#N/A	#N/A	#N/A	#N/A
NM_011347	Selp	#N/A	#N/A	#N/A	#N/A
NM_009169	Sem1	#N/A	#N/A	#N/A	#N/A
NM_001243072,NM_001243073,NM_009152,XM_006503557,XM_006503558,XM_006503559,XM_011240665	Sema3a	#N/A	#N/A	#N/A	#N/A
NM_028882,XM_030254046	Sema3d	#N/A	#N/A	#N/A	#N/A
NM_011348	Sema3e	#N/A	#N/A	#N/A	#N/A
NM_001311151,NM_011349,XM_006511676,XM_017313226,XM_017313227,XM_017313228,XM_017313229,XM_017313230,XR_379758,XR_379759,XR_871078	Sema3f	#N/A	#N/A	#N/A	#N/A
NM_001163489,NM_001163490,NM_001163491,NM_013658,XM_006501187,XM_006501188,XM_006501189,XM_006501190,XM_006501191,XM_011240051,XM_030252484	Sema4a	#N/A	#N/A	#N/A	#N/A
NM_001281880,NM_013660,XM_030247214,XM_030247216	Sema4d	#N/A	#N/A	#N/A	#N/A
NM_001308374,NM_011350,XM_011241264,XM_011241265	Sema4f	#N/A	#N/A	#N/A	#N/A
NM_011976,XR_003952792,XR_386476,XR_386477,XR_386478,XR_386479	Sema4g	#N/A	#N/A	#N/A	#N/A
NM_001311097,NM_018744,XM_006525726,XM_006525727	Sema6a	#N/A	#N/A	#N/A	#N/A
NM_001130456,NM_013662,XM_006523930	Sema6b	#N/A	#N/A	#N/A	#N/A
NM_001272024,NM_011351,NR_073549,NR_073550,NR_073551,XM_006501192,XM_006501193,XM_006501194,XM_006501195,XM_006501196,XM_006501197,XM_006501198,XM_006501201,XM_006501202,XM_006501204,XM_006501205,XM_006501206,XM_006501207,XM_006501208,XM_006501209,XM_030252486,XM_030252487,XM_030252489,XM_030252490,XM_030252491,XM_030252492,XM_030252493,XM_030252494,XM_030252495,XM_030252496,XM_030252498,XM_03025…	Sema6c	#N/A	#N/A	#N/A	#N/A
NM_011352,XM_006510888,XM_006510889,XM_030244149	Sema7a	#N/A	#N/A	#N/A	#N/A
NM_001177323,NM_001177324,NM_001253706,NM_001359140,NM_001359141,NM_001359142,NM_019942,XM_006541388,XM_006541390,XM_006541391,XM_030251429	Sept6	#N/A	#N/A	#N/A	#N/A
NM_001113486,NM_001113487,NM_001113488,NM_017380,XM_006533744,XM_006533745,XM_006533746,XM_030246153,XM_030246154	Sept9	#N/A	#N/A	#N/A	#N/A
NM_001113564,NM_001113565,NM_001113566,NM_025814	Serbp1	#N/A	#N/A	#N/A	#N/A
NM_008871	Serpine1	#N/A	#N/A	#N/A	#N/A
NM_009255,XM_006496459	Serpine2	#N/A	#N/A	#N/A	#N/A
NM_011340	Serpinf1	#N/A	#N/A	#N/A	#N/A
NM_001013370,NM_001162908	Sesn1	#N/A	#N/A	#N/A	#N/A
NM_001204875,NM_023871	Set	#N/A	#N/A	#N/A	#N/A
NM_080793	Setd7	#N/A	#N/A	#N/A	#N/A
NM_018754	Sfn	#N/A	#N/A	#N/A	#N/A
NM_011891,XM_006533306,XM_006533307,XM_011249012,XM_011249013	Sgcd	#N/A	#N/A	#N/A	#N/A
NM_001285852,NM_001285859,NM_001285860,NM_001285862,NM_144906,XM_006503427,XM_006503428,XM_006503429,XM_006503430,XM_017320403,XM_030253826,XM_030253827,XR_001784206,XR_001784207,XR_001784208,XR_003955022,XR_003955023,XR_003955024,XR_003955025,XR_003955026,XR_003955027,XR_003955028,XR_376359,XR_376360,XR_376361,XR_376362,XR_376363,XR_376364,XR_376365,XR_376369,XR_376370	Sgip1	#N/A	#N/A	#N/A	#N/A
NM_001161845,NM_001161847,NM_001161848,NM_001161849,NM_001161850,NM_011361	Sgk1	#N/A	#N/A	#N/A	#N/A
NM_028232,XM_011246642,XM_017317658	Sgo1	#N/A	#N/A	#N/A	#N/A
NM_001177867,NM_199007	Sgo2a	#N/A	#N/A	#N/A	#N/A
NM_001302938,NM_001302939,NM_018825,XM_006504420,XM_006504422,XM_011240882,XM_030254494,XM_030254495	Sh2b2	#N/A	#N/A	#N/A	#N/A
NM_133816,XM_006529975,XM_030243887,XM_030243890	Sh3bp4	#N/A	#N/A	#N/A	#N/A
NM_001135727,NM_001135728,NM_001290661,NM_001290664,NM_021389,NR_110969,NR_110970,XM_006528924,XM_006528925,XM_006528926,XM_006528927,XM_006528928,XM_006528929,XM_006528932,XM_011247849,XM_011247851,XM_017318584,XM_017318585,XM_017318586,XM_030251430,XM_030251431,XM_030251432,XM_030251433	Sh3kbp1	#N/A	#N/A	#N/A	#N/A
NM_177364,XM_006514712	Sh3pxd2b	#N/A	#N/A	#N/A	#N/A
NM_172628,XM_006525881,XM_006525882,XM_006525883,XM_006525884,XM_006525885	Sh3tc2	#N/A	#N/A	#N/A	#N/A
NM_009170,XM_006535648,XM_006535649	Shh	#N/A	#N/A	#N/A	#N/A
NM_001290291,NM_172737,XM_006539775,XM_011250503,XM_017322147,XM_030242416,XM_030242417	Shisa7	#N/A	#N/A	#N/A	#N/A
NM_138676,XM_006539667,XM_006539668,XM_017322044,XR_003946420,XR_881667	Shkbp1	#N/A	#N/A	#N/A	#N/A
NM_009171,XM_006532644	Shmt1	#N/A	#N/A	#N/A	#N/A
NM_001252316,NM_028230	Shmt2	#N/A	#N/A	#N/A	#N/A
NM_181590,XM_006506668,XM_006506669,XM_006506670	Shq1	#N/A	#N/A	#N/A	#N/A
NM_001290789,NM_027917,XM_006534259	Shroom1	#N/A	#N/A	#N/A	#N/A
NM_001290684,NM_001290685,NM_001290686,NM_001290687,NM_001359158,NM_001359161,NM_001359163,NM_172441,XM_006528683,XM_011247774,XM_011247775,XM_011247777	Shroom2	#N/A	#N/A	#N/A	#N/A
NM_001271019,NM_145581,XM_006540816	Siglecf	#N/A	#N/A	#N/A	#N/A
NM_001167983,NM_172579,XM_006515684,XM_011244060,XM_011244061,XM_011244062,XM_011244063,XM_011244064,XM_011244066,XM_011244067,XM_011244068,XM_011244069,XM_017315025,XM_017315026,XM_017315027,XM_017315029,XM_030246652,XM_030246653,XM_030246654,XM_030246655,XM_030246656,XM_030246657	Sipa1l1	#N/A	#N/A	#N/A	#N/A
NM_001122765,NM_001122766,NM_022432	Sirt2	#N/A	#N/A	#N/A	#N/A
NM_001127351,NM_001177804,NM_022433,XM_006536222,XM_006536223	Sirt3	#N/A	#N/A	#N/A	#N/A
NM_198605,XM_006518859,XR_383169	Ska3	#N/A	#N/A	#N/A	#N/A
NM_001039090,NM_001271772,NM_011386,XM_006535427	Skil	#N/A	#N/A	#N/A	#N/A
NM_009194,XM_006525732,XR_001782351,XR_001782352	Slc12a2	#N/A	#N/A	#N/A	#N/A
NM_001355480,NM_001355481,NM_020333	Slc12a5	#N/A	#N/A	#N/A	#N/A
NM_009196	Slc16a1	#N/A	#N/A	#N/A	#N/A
NM_001077514,NM_001077515,NM_001361018,NM_011393,XM_006499047,XM_011239398,XM_030248893,XM_030248894	Slc1a2	#N/A	#N/A	#N/A	#N/A
NM_009201,XM_006539695,XM_030242273,XR_391052	Slc1a5	#N/A	#N/A	#N/A	#N/A
NM_001362711,NM_001362712,NM_011396,XM_006532650,XM_006532651,XR_001779934	Slc22a5	#N/A	#N/A	#N/A	#N/A
NM_001110240,NM_172426,XM_006538342,XM_006538343,XM_006538344,XM_006538345,XM_006538346,XM_006538347,XM_006538348,XM_006538349,XM_017320435,XM_017320436,XM_030253877	Slc24a2	#N/A	#N/A	#N/A	#N/A
NM_007451	Slc25a5	#N/A	#N/A	#N/A	#N/A
NM_001289787,NM_001289788,NM_030727,XM_006535818	Slc26a5	#N/A	#N/A	#N/A	#N/A
NM_001359114,NM_009204,XM_006532654,XM_006532655,XM_030245725	Slc2a4	#N/A	#N/A	#N/A	#N/A
NM_011990,XM_006500776,XM_006500777,XM_006500778,XM_017319590	Slc7a11	#N/A	#N/A	#N/A	#N/A
NM_001167920,NM_080440,XM_006515411,XM_006515412,XM_006515413,XM_006515414,XM_030246527,XM_030246528	Slc8a3	#N/A	#N/A	#N/A	#N/A
NM_001358861,NM_172780,XM_006527980	Slc9a6	#N/A	#N/A	#N/A	#N/A
NM_015748,XM_030250829,XM_030250830	Slit1	#N/A	#N/A	#N/A	#N/A
NM_199065	Slitrk1	#N/A	#N/A	#N/A	#N/A
NM_001161431,NM_198863,XM_006528014,XM_006528016,XM_030251337	Slitrk2	#N/A	#N/A	#N/A	#N/A
NM_175499,XM_006519009	Slitrk6	#N/A	#N/A	#N/A	#N/A
NM_029420,NR_033446	Slx1b	#N/A	#N/A	#N/A	#N/A
NM_016769,XM_006510819,XM_006510821	Smad3	#N/A	#N/A	#N/A	#N/A
NM_001347439,NM_011416,NM_026003,XM_006527281,XM_006527282,XM_006527283,XM_006527284,XM_006527285,XM_006527286,XM_006527288,XM_006527289,XM_006527291,XM_017318276,XM_017318277,XM_017318278,XM_030251045,XM_030251046,XM_030251047,XM_030251048,XM_030251049,XM_030251050,XM_030251051,XR_386502	Smarca2	#N/A	#N/A	#N/A	#N/A
NM_025891,XM_006535796,XM_006535797,XM_006535798,XM_006535799,XM_030254769,XM_030254770,XM_030254771,XR_003955694,XR_389749	Smarcd3	#N/A	#N/A	#N/A	#N/A
NM_001301412,NM_008017	Smc2	#N/A	#N/A	#N/A	#N/A
NM_001356976,NM_133786,XM_006502046,XM_030252812,XM_030252813,XM_030252814	Smc4	#N/A	#N/A	#N/A	#N/A
NM_001252629,NM_011420,XM_011244637	Smn1	#N/A	#N/A	#N/A	#N/A
NM_176996,XM_006505106	Smo	#N/A	#N/A	#N/A	#N/A
NM_022315,XM_006524777	Smoc2	#N/A	#N/A	#N/A	#N/A
NM_021491,XM_006531241,XM_011248462,XM_011248463,XM_030243702	Smpd3	#N/A	#N/A	#N/A	#N/A
NM_177776,XM_006533469,XM_006533470	Smtnl2	#N/A	#N/A	#N/A	#N/A
NM_027188,XM_006496982,XM_011238864,XM_011238865,XM_017312211,XM_017312213,XM_030242841	Smyd3	#N/A	#N/A	#N/A	#N/A
NM_011427	Snai1	#N/A	#N/A	#N/A	#N/A
NM_001277982,NM_001277983,NM_001277985,NM_001277986,NM_001357768,NM_001357770,NM_001357772,NM_013669,XM_006510895,XM_006510896,XM_006510897,XM_006510898,XM_006510899,XM_006510900,XM_006510901,XM_006510902,XM_006510903,XM_006510904,XM_017313237,XM_030244155,XM_030244156,XM_030244157,XM_030244158,XM_030244159	Snap91	#N/A	#N/A	#N/A	#N/A
NM_011430	Sncg	#N/A	#N/A	#N/A	#N/A
NM_001291076,NM_001291077,NM_198214,XM_011239535,XM_011239538,XM_030251167,XM_030251168,XM_030251169,XM_030251170,XM_030251171,XM_030251172	Snph	#N/A	#N/A	#N/A	#N/A
NM_009226	Snrpd1	#N/A	#N/A	#N/A	#N/A
NM_026943,XM_030241969	Snrpd2	#N/A	#N/A	#N/A	#N/A
NM_026095	Snrpd3	#N/A	#N/A	#N/A	#N/A
NM_009227	Snrpe	#N/A	#N/A	#N/A	#N/A
NM_027246	Snrpf	#N/A	#N/A	#N/A	#N/A
NM_026506	Snrpg	#N/A	#N/A	#N/A	#N/A
NM_009228,XM_030248934	Snta1	#N/A	#N/A	#N/A	#N/A
NM_001357463,NM_026386,XM_030250577	Snx2	#N/A	#N/A	#N/A	#N/A
NM_009230,XM_006496719,XM_011238778	Soat1	#N/A	#N/A	#N/A	#N/A
NM_146064,XR_003951371	Soat2	#N/A	#N/A	#N/A	#N/A
NM_001168655,NM_001168656,NM_001168657,NM_007706,XM_006513515,XM_006513517,XM_011243406,XM_011243410,XM_017313896,XM_017313897,XM_017313898,XM_017313899,XM_017313900,XM_017313901,XM_017313902,XM_030245028,XM_030245029,XM_030245030	Socs2	#N/A	#N/A	#N/A	#N/A
NM_001205219,NM_001310707,NM_001310708,NM_172752,XM_006509375,XM_006509385,XM_006509386,XM_006509387,XM_011242198,XM_011242199,XM_011242200,XM_011242201,XM_011242202,XM_011242204,XM_011242205,XM_011242206,XM_011242207,XM_011242208,XM_011242209,XM_011242210,XM_011242212,XM_017312683,XM_017312684,XM_017312685,XM_017312686,XM_017312687,XM_017312688,XM_017312689,XM_017312691,XM_017312692,XM_017312693…	Sorbs2	#N/A	#N/A	#N/A	#N/A
NM_001271407,NM_001271408,NM_001271409,NM_011366,XM_006518736,XM_006518737,XM_006518741,XM_006518742,XM_006518743,XM_030247697,XM_030247698,XM_030247699,XM_030247700,XM_030247701,XR_003950830	Sorbs3	#N/A	#N/A	#N/A	#N/A
NM_139151,XM_006499540	Spag4	#N/A	#N/A	#N/A	#N/A
NM_017407,NR_156178,XM_006533747,XM_006533748,XR_001780026,XR_001780027,XR_003949480	Spag5	#N/A	#N/A	#N/A	#N/A
NM_001290817,NM_009242,XM_030245730	Sparc	#N/A	#N/A	#N/A	#N/A
NM_001359014,NM_001359016,NM_010097	Sparcl1	#N/A	#N/A	#N/A	#N/A
NM_001199123,NM_001199124,NM_001305800,NM_025565,XM_006500003	Spc25	#N/A	#N/A	#N/A	#N/A
NM_027411,XM_006534169,XM_011249245	Spdl1	#N/A	#N/A	#N/A	#N/A
NM_001142631,NM_029254,XM_006524907,XM_006524908,XM_006524909,XM_011246602	Spdya	#N/A	#N/A	#N/A	#N/A
NM_001145826,NM_153406,XM_006514252,XM_011243589,XM_017314127,XM_030245333	Specc1l	#N/A	#N/A	#N/A	#N/A
NM_001305042,NM_001305044,NM_177123,XM_017316667,XM_017316668	Spef2	#N/A	#N/A	#N/A	#N/A
NM_001144987,NM_001144988,NM_144895,XM_006501320,XM_030252562	Spg20	#N/A	#N/A	#N/A	#N/A
NM_001172472,NM_001172473,NM_001172475,NM_011451,NM_025367,XM_006532669,XM_006532670,XM_006532671,XM_006532672,XM_006532673,XM_006532674,XM_017314398,XM_030245731,XM_030245732	Sphk1	#N/A	#N/A	#N/A	#N/A
NM_011355,XM_006499038,XM_011239397,XM_017316733	Spi1	#N/A	#N/A	#N/A	#N/A
NM_016907,XM_006499062,XM_030248958	Spint1	#N/A	#N/A	#N/A	#N/A
NM_052994,XM_006514347,XM_017314167	Spock2	#N/A	#N/A	#N/A	#N/A
NM_001177667,NM_001177668,NM_001309460,NM_001369325,XM_006497809,XM_006497810,XM_006497812,XM_006497813,XM_006497814,XM_006497815,XM_006497816	Sptan1	#N/A	#N/A	#N/A	#N/A
NM_013675	Sptb	#N/A	#N/A	#N/A	#N/A
NM_009270	Sqle	#N/A	#N/A	#N/A	#N/A
NM_018873,XM_006533765,XM_006533779,XM_006533781,XM_006533782,XM_006533783,XM_017314666,XM_017314667,XM_017314668,XM_017314669,XM_017314670,XM_017314671,XM_017314672,XM_017314673,XM_017314674,XM_017314675,XM_017314677,XM_017314678,XM_017314679,XM_017314680,XM_017314681,XM_017314682,XM_017314683,XM_030246162,XM_030246163,XM_030246164,XM_030246165,XM_030246166,XM_030246167,XM_030246168,XM_030246169…	Srcin1	#N/A	#N/A	#N/A	#N/A
NM_001313979,NM_001358314,NM_001358315,NM_011480,XM_006532716,XM_030245747,XM_030245748	Srebf1	#N/A	#N/A	#N/A	#N/A
NM_001358965,NM_011157,XM_006513374,XM_006513376,XM_006513377,XM_030244953,XM_030244954	Srgn	#N/A	#N/A	#N/A	#N/A
NM_019684,XM_006528172,XR_003953018	Srpk3	#N/A	#N/A	#N/A	#N/A
NM_001080387,NM_001284195,NM_001284196,NM_010178,XM_011250188	Srsf10	#N/A	#N/A	#N/A	#N/A
NM_001370940,XM_006500510,XM_006500511,XM_006500512,XM_030251969,XR_001783628	Stard9	#N/A	#N/A	#N/A	#N/A
NM_001304551,NM_001304553,NM_001304555,NM_001304559,NM_009185,XM_006502906,XM_006502907,XM_017320088,XM_030253376	Stil	#N/A	#N/A	#N/A	#N/A
NM_019641	Stmn1	#N/A	#N/A	#N/A	#N/A
NM_025285	Stmn2	#N/A	#N/A	#N/A	#N/A
NM_009133	Stmn3	#N/A	#N/A	#N/A	#N/A
NM_001310522,NM_001310523,NM_019675,XM_006519316,XM_006519317,XM_017316097	Stmn4	#N/A	#N/A	#N/A	#N/A
NM_029858,XM_006525111,XM_006525112,XM_006525113	Ston1	#N/A	#N/A	#N/A	#N/A
NM_175367,XM_006515373,XM_006515374,XM_006515375,XM_006515376,XM_006515378,XM_006515379,XM_006515380,XM_006515381,XM_011243982,XM_011243985,XM_030246511	Ston2	#N/A	#N/A	#N/A	#N/A
NM_001037740,NM_177204,NR_104576,XM_006505118,XM_011241067,XM_011241068,XM_011241069,XM_030255461	Strip2	#N/A	#N/A	#N/A	#N/A
NM_001163590,NM_001163591,NM_029075,XM_006512886,XM_006512887,XM_006512888	Stx11	#N/A	#N/A	#N/A	#N/A
NM_144552,XM_006515667,XM_030246645	Stxbp6	#N/A	#N/A	#N/A	#N/A
NM_001256115,NM_001256116,NM_001256117,NM_001256118,NM_001359494,NM_001359496,NM_024451,XM_006504758,XM_006504762,XM_006504766,XM_006504767,XM_017321156,XM_017321157,XM_017321158,XM_017321159,XM_017321160,XM_017321161,XM_017321162,XM_017321163,XM_017321164,XM_017321165,XM_017321167,XM_017321168,XM_017321169,XM_017321170,XM_017321171,XM_030254889,XM_030254890,XM_030254891,XM_030254892,XM_030254893…	Sun1	#N/A	#N/A	#N/A	#N/A
NM_001205345,NM_001205346,NM_194342,XM_006520811,XM_030248502	Sun2	#N/A	#N/A	#N/A	#N/A
NM_022724,NR_027509	Suv39h2	#N/A	#N/A	#N/A	#N/A
NM_001160345,NR_027704	Svip	#N/A	#N/A	#N/A	#N/A
NM_001032727,NM_001285840,NM_001285841,NM_001285842,NM_001285843,NM_001285844,NM_001358582,NM_001358583,NM_001358584,NM_176998,NM_178765,XM_006521067,XM_006521068,XM_017316662,XM_017316664,XM_017316665,XM_030248601,XM_030248602,XM_030248603,XM_030248604,XM_030248605	Sybu	#N/A	#N/A	#N/A	#N/A
NM_001168244,NM_001168246,NM_027954,NR_031759	Syce2	#N/A	#N/A	#N/A	#N/A
NM_001085521,NM_001363094,NM_001363095,NM_001363096,XM_030251856,XM_030251857	Syndig1	#N/A	#N/A	#N/A	#N/A
NM_001005510	Syne2	#N/A	#N/A	#N/A	#N/A
NM_001042699,NM_172500,XM_006515652,XM_006515653,XM_006515654	Syne3	#N/A	#N/A	#N/A	#N/A
NM_001109975,NM_177340,XM_006525468,XM_006525470,XM_006525471,XM_006525472,XM_006525474,XM_006525475,XM_006525476,XM_030250252,XM_030250254,XM_030250255,XM_030250256	Synpo	#N/A	#N/A	#N/A	#N/A
NM_080451,XM_006500925,XM_030252390	Synpo2	#N/A	#N/A	#N/A	#N/A
NM_001310431,NM_001310432,NM_175132,XM_006519488,XM_006519490,XM_011245169	Synpo2l	#N/A	#N/A	#N/A	#N/A
NM_030725	Syt13	#N/A	#N/A	#N/A	#N/A
NM_001355726,NM_009307,XM_006529322,XM_006529324	Syt2	#N/A	#N/A	#N/A	#N/A
NM_001114116,NM_016663,XM_006540755,XM_017322087,XM_017322088,XM_017322089,XM_030242317,XM_030242318,XM_030242319	Syt3	#N/A	#N/A	#N/A	#N/A
NM_009308,XM_017317852	Syt4	#N/A	#N/A	#N/A	#N/A
NM_177089,NM_199323,XM_006509143,XM_006509146,XM_006509147,XM_017312859,XM_030243613,XM_030243614,XM_030243615	Tacc1	#N/A	#N/A	#N/A	#N/A
NM_001004468,NM_001347637,NM_021314,NM_206856,XM_006508064,XM_006508065,XM_006508066,XM_006508067,XM_006508087,XM_006508088,XM_006508089,XM_006508090,XM_011241872,XM_011241873,XM_011241874,XM_011241875,XM_011241876,XM_017322390,XM_017322391,XM_017322392,XM_017322393,XM_017322394,XM_017322395,XM_017322396,XM_017322397,XM_017322398,XM_017322400,XM_017322401,XM_017322403,XM_017322404,XM_017322405,XM…	Tacc2	#N/A	#N/A	#N/A	#N/A
NM_001040435,NM_001310541,XM_006503832,XM_006503835,XM_011240715,XM_011240716,XM_017320784,XM_030254349,XM_030254350,XM_030254351,XM_030254352,XR_003955613,XR_003955614,XR_003955615,XR_868281	Tacc3	#N/A	#N/A	#N/A	#N/A
NM_009313,XM_006505863,XM_006505864,XM_006505865	Tacr1	#N/A	#N/A	#N/A	#N/A
NM_020024,XM_006507814	Taf10	#N/A	#N/A	#N/A	#N/A
NM_001287388,NM_011527,XM_006502909,XM_006502910,XM_006502912,XM_006502913,XM_006502914,XM_006502915,XM_006502916,XM_030253382	Tal1	#N/A	#N/A	#N/A	#N/A
NM_145396	Tbl3	#N/A	#N/A	#N/A	#N/A
NM_011538	Tbx6	#N/A	#N/A	#N/A	#N/A
NM_011540	Tcap	#N/A	#N/A	#N/A	#N/A
NM_001163098	Tchh	#N/A	#N/A	#N/A	#N/A
NM_001136091,NM_001167784,NM_016921,XM_011248632	Tcirg1	#N/A	#N/A	#N/A	#N/A
NM_001290712,NM_013686	Tcp1	#N/A	#N/A	#N/A	#N/A
NM_001357711,NM_001357712,NM_001357713,NM_001357714,NM_028307,XM_017319744,XM_017319745,XM_017319748,XM_030252842,XM_030252843,XR_003954402,XR_003954403,XR_003954404	Tdrkh	#N/A	#N/A	#N/A	#N/A
NM_001357262,NM_001357263,NM_011902	Tekt2	#N/A	#N/A	#N/A	#N/A
NM_001310760,NM_001310762,NM_011858,XM_006507801,XM_006507803,XM_006507804,XM_006507805,XM_006507806,XM_006507807,XM_006507808,XM_006507812,XM_006507813,XM_011241787,XM_011241788,XM_011241789,XM_011241790,XM_011241792,XM_011241793,XM_017322229,XM_030242544,XM_030242545,XM_030242546,XM_030242547,XM_030242548,XM_030242549,XM_030242550,XM_030242551,XM_030242552	Tenm4	#N/A	#N/A	#N/A	#N/A
NM_146151,XM_006503008,XM_030253443	Tesk2	#N/A	#N/A	#N/A	#N/A
NM_183264,XM_006514006,XM_030245238	Tespa1	#N/A	#N/A	#N/A	#N/A
NM_001253857,XM_006513867,XM_017314027,XM_030245174,XM_030245175,XR_003948738	Tet1	#N/A	#N/A	#N/A	#N/A
NM_023755,XM_006529961	Tfcp2l1	#N/A	#N/A	#N/A	#N/A
NM_001357298,NM_011638	Tfrc	#N/A	#N/A	#N/A	#N/A
NM_031199,XM_030255312	Tgfa	#N/A	#N/A	#N/A	#N/A
NM_011577	Tgfb1	#N/A	#N/A	#N/A	#N/A
NM_009368	Tgfb3	#N/A	#N/A	#N/A	#N/A
NM_009369,NR_155548	Tgfbi	#N/A	#N/A	#N/A	#N/A
NM_011581	Thbs2	#N/A	#N/A	#N/A	#N/A
NM_001080969,NM_001290737,XM_011249179,XM_030246230	Thg1l	#N/A	#N/A	#N/A	#N/A
NM_001313983,NM_178060,XM_030245916	Thra	#N/A	#N/A	#N/A	#N/A
NM_001040426,NM_172444,XM_006510905,XM_006510906,XM_006510907	Thsd4	#N/A	#N/A	#N/A	#N/A
NM_009382	Thy1	#N/A	#N/A	#N/A	#N/A
NM_173394	Ticam2	#N/A	#N/A	#N/A	#N/A
NM_001356430,NM_145133,XM_006501236,XM_006501237,XM_006501238	Tifa	#N/A	#N/A	#N/A	#N/A
NM_013899	Timm10	#N/A	#N/A	#N/A	#N/A
NM_013895	Timm13	#N/A	#N/A	#N/A	#N/A
NM_001360857,NM_001360858,NM_011590	Timm17a	#N/A	#N/A	#N/A	#N/A
NM_013898	Timm8a1	#N/A	#N/A	#N/A	#N/A
NM_001163574,NM_009386,XM_006540778,XM_006540779,XM_006540780,XM_006540781,XM_006540782,XM_006540783,XM_006540784,XM_006540785,XM_006540786,XM_011250843,XM_030242356	Tjp1	#N/A	#N/A	#N/A	#N/A
NM_001271729,NM_009387,XM_006533149,XM_006533151,XM_030245917	Tk1	#N/A	#N/A	#N/A	#N/A
NM_001291235,NM_001291236,NM_001291237,NM_026708,XM_006534054,XM_011249203	Tlcd1	#N/A	#N/A	#N/A	#N/A
NM_011905,XM_006501460,XM_030252611	Tlr2	#N/A	#N/A	#N/A	#N/A
NM_001359180,NM_011604,XM_006503859,XM_006503860,XM_030254364	Tlr6	#N/A	#N/A	#N/A	#N/A
NM_001195088,NM_001195089,NM_001195090,NM_181856,XM_006533123,XM_006533124,XM_017314496,XM_017314497,XM_030245909,XR_001779966	Tmc8	#N/A	#N/A	#N/A	#N/A
NM_001347383,NM_001361466,NM_001361467,NM_028876	Tmed5	#N/A	#N/A	#N/A	#N/A
NM_026211	Tmed9	#N/A	#N/A	#N/A	#N/A
NM_019790,XM_030255650	Tmeff2	#N/A	#N/A	#N/A	#N/A
NM_001039723,XM_006530390,XM_011248230,XR_001784711,XR_003955668,XR_387570	Tmem120b	#N/A	#N/A	#N/A	#N/A
NM_001290679,NM_029398,XM_006495579,XM_006495581	Tmem14a	#N/A	#N/A	#N/A	#N/A
NM_145586,XM_030242508	Tmem159	#N/A	#N/A	#N/A	#N/A
NM_025781,XM_006531291	Tmem170	#N/A	#N/A	#N/A	#N/A
NM_001289591,NM_001289592,NM_028261,XM_017317994	Tmem173	#N/A	#N/A	#N/A	#N/A
NM_001033321,NM_001357348,XM_011248362,XM_011248363	Tmem231	#N/A	#N/A	#N/A	#N/A
NM_001357278,NM_001357279,NM_001357280,NM_001357284,NM_144534,NR_151663,XM_017312988	Tmem38a	#N/A	#N/A	#N/A	#N/A
NM_021883,XM_006537772,XM_030253404	Tmod1	#N/A	#N/A	#N/A	#N/A
NM_001038710,NM_016711,XM_006511267,XM_006511268,XM_017313459,XM_030244444,XM_030244445	Tmod2	#N/A	#N/A	#N/A	#N/A
NM_001081983	Tmsb15b1	#N/A	#N/A	#N/A	#N/A
NM_001080967	Tmsb15b2	#N/A	#N/A	#N/A	#N/A
NM_207267	Tmsb15l	#N/A	#N/A	#N/A	#N/A
NM_001369211,NM_001369212,NM_001369213,NM_001369214,NM_011607,XM_006537776	Tnc	#N/A	#N/A	#N/A	#N/A
NM_001278601,NM_013693	Tnf	#N/A	#N/A	#N/A	#N/A
NM_001161746,NM_013749	Tnfrsf12a	#N/A	#N/A	#N/A	#N/A
NM_011609	Tnfrsf1a	#N/A	#N/A	#N/A	#N/A
NM_011610	Tnfrsf1b	#N/A	#N/A	#N/A	#N/A
NM_178589	Tnfrsf21	#N/A	#N/A	#N/A	#N/A
NM_019418	Tnfsf14	#N/A	#N/A	#N/A	#N/A
NM_001277903,NM_001277904,NM_001360154,NM_011618,XM_011250477,XM_011250478,XM_017322111,XM_017322112,XM_017322113,XM_017322114	Tnnt1	#N/A	#N/A	#N/A	#N/A
NM_001130174,NM_001130175,NM_001130176,NM_001130177,NM_001130178,NM_001130179,NM_001130180,NM_001130181,NM_011619,XM_006529383,XM_006529385,XM_006529388,XM_006529390,XM_006529391,XM_006529392,XM_006529393,XM_006529394,XM_006529395	Tnnt2	#N/A	#N/A	#N/A	#N/A
NM_001289895,NM_027884,XM_006495867,XM_006495871,XM_006495872,XM_006495873,XM_006495874,XM_006495875,XM_006495877,XM_006495878,XM_006495879,XM_006495880,XM_006495881,XM_006495882,XM_006495883,XM_011238476,XM_011238477,XM_017319847,XM_017319848,XM_017319853,XM_017319856,XM_017319858,XM_017319859,XM_017319860,XM_017319862,XM_017319863,XM_017319864,XM_017319865,XM_017319866,XM_030252982,XM_030252983…	Tns1	#N/A	#N/A	#N/A	#N/A
NM_031176,XM_006525185,XM_006525186,XM_006525187,XM_006525188,XM_006525189,XM_006525191	Tnxb	#N/A	#N/A	#N/A	#N/A
NM_001039092,NM_001039093,NM_001359810,NM_153080,XM_006532861,XM_011248906,XM_011248907,XM_017314451,XM_030245804,XM_030245805	Tom1l2	#N/A	#N/A	#N/A	#N/A
NM_001109748,NM_016871,XM_030242769	Tomm40	#N/A	#N/A	#N/A	#N/A
NM_011623,XM_006533153,XM_006533154,XM_006533155	Top2a	#N/A	#N/A	#N/A	#N/A
NM_176979,XM_006511706,XM_006511707	Topbp1	#N/A	#N/A	#N/A	#N/A
NM_145711,XM_006537944,XM_006537945,XM_017320230	Tox	#N/A	#N/A	#N/A	#N/A
NM_001164792,NM_011627,XM_017313280,XM_017313281,XM_017313282,XM_030244239	Tpbg	#N/A	#N/A	#N/A	#N/A
NM_001253738,NM_001253740,NM_001271764,NM_001293748,NM_001293749,NM_001357581,NM_022314,XM_006501835,XM_006501836,XM_006501839,XM_006501841,XM_017319677,XM_030252742	Tpm3	#N/A	#N/A	#N/A	#N/A
NM_001001491	Tpm4	#N/A	#N/A	#N/A	#N/A
NM_182839,XM_006517409	Tppp	#N/A	#N/A	#N/A	#N/A
NM_026481,XM_006531324	Tppp3	#N/A	#N/A	#N/A	#N/A
NM_001141975,NM_001141976,NM_001141977,NM_001141978,NM_028109,XM_006500213,XM_006500214,XM_006500215	Tpx2	#N/A	#N/A	#N/A	#N/A
NM_001085549,XM_006503276,XM_011240586	Trabd2b	#N/A	#N/A	#N/A	#N/A
NM_009054,XM_006516606,XR_003950436	Trim27	#N/A	#N/A	#N/A	#N/A
NM_001357467,NM_009099	Trim30a	#N/A	#N/A	#N/A	#N/A
NM_027182,XR_873456	Trip13	#N/A	#N/A	#N/A	#N/A
NM_001199105,NM_021897	Trp53inp1	#N/A	#N/A	#N/A	#N/A
NM_001127259,NM_001127260,NM_001127261,NM_001127262,NM_001127263,NM_001127264,NM_001127265,NM_011641,XM_006522000,XM_006522001,XM_006522002	Trp63	#N/A	#N/A	#N/A	#N/A
NM_001035239,NM_001035240,NM_001035241,NM_001035242,NM_001035243,NM_001035244,NM_001035245,NM_001035246,NM_001362487,NM_001362488,NM_001362489,NM_001362490,NM_001362491,NM_001362496,NM_001362497,NM_001362498,NM_001362499,NM_001362500,NM_001362501,NM_001362502,NM_001362503,NM_001362504,NM_001362505,NM_001362506,NM_001362507,NM_001362508,NM_001362511,NM_001362512,NM_001362513,NM_177341,XM_006526954…	Trpm3	#N/A	#N/A	#N/A	#N/A
NM_001001445	Trpv1	#N/A	#N/A	#N/A	#N/A
NM_011706,XM_006533165,XM_017314501,XM_030245930	Trpv2	#N/A	#N/A	#N/A	#N/A
NM_001252588,NM_053082,XM_006536224,XM_030242865	Tspan4	#N/A	#N/A	#N/A	#N/A
NM_001085421	Tspyl5	#N/A	#N/A	#N/A	#N/A
NM_177325	Tsr1	#N/A	#N/A	#N/A	#N/A
NM_028235	Ttc30b	#N/A	#N/A	#N/A	#N/A
NM_001110265,NM_001284272,NM_009445,XM_006511058,XM_006511059,XM_006511060	Ttk	#N/A	#N/A	#N/A	#N/A
NM_001313723,NM_001313724,NM_009447,XM_006496478	Tuba4a	#N/A	#N/A	#N/A	#N/A
NM_017379	Tuba8	#N/A	#N/A	#N/A	#N/A
NM_009450	Tubb2a	#N/A	#N/A	#N/A	#N/A
NM_023716	Tubb2b	#N/A	#N/A	#N/A	#N/A
NM_023279	Tubb3	#N/A	#N/A	#N/A	#N/A
NM_009451	Tubb4a	#N/A	#N/A	#N/A	#N/A
NM_026473	Tubb6	#N/A	#N/A	#N/A	#N/A
NM_021478,XM_017317394	Tulp1	#N/A	#N/A	#N/A	#N/A
NM_011662	Tyrobp	#N/A	#N/A	#N/A	#N/A
NM_026785	Ube2c	#N/A	#N/A	#N/A	#N/A
NM_133777	Ube2s	#N/A	#N/A	#N/A	#N/A
NM_001285928,NM_001285929,NM_001285930,NM_178671,NR_104373	Ubxn10	#N/A	#N/A	#N/A	#N/A
NM_011673,XM_006537785	Ugcg	#N/A	#N/A	#N/A	#N/A
NM_009466,XM_006503862	Ugdh	#N/A	#N/A	#N/A	#N/A
NM_011674,NR_149311,XM_006501309,XM_006501310	Ugt8a	#N/A	#N/A	#N/A	#N/A
NM_001111078,NM_001111079,NM_001111080,NM_010931,XM_006523799,XM_006523800,XM_030249556	Uhrf1	#N/A	#N/A	#N/A	#N/A
NM_177589,XM_006512023,XM_006512024,XM_006512025,XM_006512026,XM_011242952,XM_017313263,XM_030244182,XM_030244183	Ulk4	#N/A	#N/A	#N/A	#N/A
NM_001359273,NM_029770	Unc5b	#N/A	#N/A	#N/A	#N/A
NM_001293561,NM_009472	Unc5c	#N/A	#N/A	#N/A	#N/A
NM_133995	Upb1	#N/A	#N/A	#N/A	#N/A
NM_001029876,NM_001368414	Urb2	#N/A	#N/A	#N/A	#N/A
NM_019490,XM_006535140,XM_006535141,XM_017321009	Uso1	#N/A	#N/A	#N/A	#N/A
NM_177561,XM_006504268,XM_006504269	Usp46	#N/A	#N/A	#N/A	#N/A
NM_001080548,NM_181399,XM_006497568,XM_006497569,XM_006497570,XM_011238993,XM_030252264,XM_030252265	Usp6nl	#N/A	#N/A	#N/A	#N/A
NM_177387,XM_006512772	Ust	#N/A	#N/A	#N/A	#N/A
NM_028276,XM_017318627	Utp14a	#N/A	#N/A	#N/A	#N/A
NM_001001981,NM_001136226	Utp14b	#N/A	#N/A	#N/A	#N/A
NM_001013375	Utp18	#N/A	#N/A	#N/A	#N/A
NM_175158	Utp20	#N/A	#N/A	#N/A	#N/A
NM_023054	Utp3	#N/A	#N/A	#N/A	#N/A
NM_001358982,NM_011574	Utp4	#N/A	#N/A	#N/A	#N/A
NM_011682,XM_006512706,XM_006512707,XM_006512708,XM_006512709,XM_006512710,XM_006512711,XM_006512712,XM_006512713,XM_006512715,XM_006512717,XM_011243167,XM_011243168,XM_017313925,XM_030245066,XM_030245067,XM_030245068	Utrn	#N/A	#N/A	#N/A	#N/A
NM_144879,NR_027352,XM_006497149,XM_006497150,XM_011238913	Vash2	#N/A	#N/A	#N/A	#N/A
NM_001282021,NM_001282022,NM_009499,NR_104069	Vasp	#N/A	#N/A	#N/A	#N/A
NM_001163815,NM_001163816,NM_011691,XR_385313	Vav1	#N/A	#N/A	#N/A	#N/A
NM_020505,NM_146139,XM_006501819,XM_006501820	Vav3	#N/A	#N/A	#N/A	#N/A
NM_011912	Vax2	#N/A	#N/A	#N/A	#N/A
NM_001025250,NM_001025257,NM_001110266,NM_001110267,NM_001110268,NM_001287056,NM_001287057,NM_001287058,NM_001317041,NM_009505	Vegfa	#N/A	#N/A	#N/A	#N/A
NM_001164567,NM_011700,XM_006512059,XM_006512060,XM_006512061,XM_006512062,XM_006512063,XM_006512065,XM_006512066,XM_006512067,XM_030244247	Vill	#N/A	#N/A	#N/A	#N/A
NM_001197028,NM_028813,XM_006525028,XM_006525029,XM_017317699	Vit	#N/A	#N/A	#N/A	#N/A
NM_001161420,NM_001347441,NM_013703,XM_006526917,XM_006526918,XM_006526919,XM_030250865,XM_030250866,XM_030250867,XM_030250868,XR_003952777,XR_003952778,XR_386457	Vldlr	#N/A	#N/A	#N/A	#N/A
NM_001356531,NM_029478,XM_006534402	Vmp1	#N/A	#N/A	#N/A	#N/A
NM_026955,XM_011242595,XM_011242596,XR_379133,XR_870538	Vstm5	#N/A	#N/A	#N/A	#N/A
NM_011707	Vtn	#N/A	#N/A	#N/A	#N/A
NM_147776,XM_011250256,XM_030253579,XR_003954953	Vwa1	#N/A	#N/A	#N/A	#N/A
NM_009515	Was	#N/A	#N/A	#N/A	#N/A
NM_031877,XM_006512932,XM_006512933,XM_030245406	Wasf1	#N/A	#N/A	#N/A	#N/A
NM_145155,XM_006504833,XM_006504834,XM_030254506,XR_003955640	Wasf3	#N/A	#N/A	#N/A	#N/A
NM_001347642,NM_001361446,NM_016852	Wbp2	#N/A	#N/A	#N/A	#N/A
NM_001360532,NM_172598,XM_011245012,XR_001781110,XR_383161	Wdhd1	#N/A	#N/A	#N/A	#N/A
NM_011715,XM_006503863	Wdr1	#N/A	#N/A	#N/A	#N/A
NM_001199060,NM_001199061,NM_021312,XM_011238563,XM_017321861,XM_030255693	Wdr12	#N/A	#N/A	#N/A	#N/A
NM_001359879,NM_001359880,NM_153391	Wdr19	#N/A	#N/A	#N/A	#N/A
NM_001355657,NM_175552	Wdr3	#N/A	#N/A	#N/A	#N/A
NM_001110015,NM_001110016,NM_144863,XM_006525847	Wdr36	#N/A	#N/A	#N/A	#N/A
NM_175639,XR_385368	Wdr43	#N/A	#N/A	#N/A	#N/A
NM_001290792,NM_001290794,NM_001290795,NM_172372,XM_006527656,XM_006527659,XM_006527661,XM_006527662,XM_017318561,XM_030251388,XM_030251389,XM_030251390,XM_030251391,XM_030251392,XM_030251393,XM_030251394,XM_030251395,XM_030251396	Wdr45	#N/A	#N/A	#N/A	#N/A
NM_020603,XM_006524697	Wdr46	#N/A	#N/A	#N/A	#N/A
NM_001362119,NM_001362120,NM_023790,XM_030255653,XM_030255654,XM_030255655	Wdr54	#N/A	#N/A	#N/A	#N/A
NM_026464,NR_154585	Wdr55	#N/A	#N/A	#N/A	#N/A
NM_001033500,XM_006511279,XM_006511280,XM_006511281,XM_006511282,XM_006511283	Wdr72	#N/A	#N/A	#N/A	#N/A
NM_134139,XM_006526554	Wdr74	#N/A	#N/A	#N/A	#N/A
NM_028599,XM_006496307	Wdr75	#N/A	#N/A	#N/A	#N/A
NM_199306,XM_006538743,XM_006538744,XM_006538745,XM_006538746,XM_030253467	Wdtc1	#N/A	#N/A	#N/A	#N/A
NM_023395	Wfdc1	#N/A	#N/A	#N/A	#N/A
NM_001008791,NM_001008792,NM_001008793,NM_001276371,NM_028640,XM_006538309,XR_001784211,XR_001784212,XR_390346	Whrn	#N/A	#N/A	#N/A	#N/A
NM_011718,XM_006520891,XM_006520892,XM_006520893	Wnt10b	#N/A	#N/A	#N/A	#N/A
NM_001271730,NM_013842	Xbp1	#N/A	#N/A	#N/A	#N/A
NM_011724,XM_030244248,XM_030244249	Xirp1	#N/A	#N/A	#N/A	#N/A
NM_001293676,NM_001293677,NM_001293678,NM_001293679,NM_001293680,NM_021365,XM_006528061,XM_011247604,XM_011247605,XM_011247606	Xlr4b	#N/A	#N/A	#N/A	#N/A
NM_028875,XM_006516300,XM_030246959	Xrcc3	#N/A	#N/A	#N/A	#N/A
NM_001003916,NM_001289696,NM_001289697,XM_011247587	Zc4h2	#N/A	#N/A	#N/A	#N/A
NM_001357252,NM_175160,XM_006531357,XM_006531358,XM_011248502,XM_017312960,XM_017312961,XM_030243756,XM_030243757,XM_030243758,XM_030243759,XM_030243760,XM_030243761	Zdhhc1	#N/A	#N/A	#N/A	#N/A
NM_178679	Zfp365	#N/A	#N/A	#N/A	#N/A
NM_172867,XM_006537915,XM_006537916,XM_006537917,XM_006537918,XM_006537919,XM_030253534,XM_030253535,XM_030253536,XM_030253537,XM_030253539,XM_030253540,XM_030253541,XM_030253542,XM_030253543,XM_030253544,XM_030253545,XM_030253546	Zfp462	#N/A	#N/A	#N/A	#N/A
NM_024215	Zfp593	#N/A	#N/A	#N/A	#N/A
NM_001177985,NM_001177986,NM_001177987,NM_001177988,NM_019831,XM_006528160,XM_006528161,XM_006528162,XM_006528163,XM_006528164,XM_006528165,XM_006528166,XM_006528167,XM_006528168,XM_006528169,XM_006528170,XM_006528171,XM_011247650,XM_011247651,XM_017318577,XM_030251412,XM_030251413,XM_030251414,XM_030251415,XM_030251416,XM_030251417,XM_030251418,XM_030251419,XM_030251420,XM_030251421,XM_030251422…	Zmym3	#N/A	#N/A	#N/A	#N/A
NM_011752,XR_003947859,XR_003947860	Zpr1	#N/A	#N/A	#N/A	#N/A
NM_172503	Zswim4	#N/A	#N/A	#N/A	#N/A
NM_001029912	Zswim5	#N/A	#N/A	#N/A	#N/A

## Sheet: 3.cell cycle
source	term_id	term_name	Transcript_id	Gene_Symbol	Fold Change
GO:BP	GO:0090068	positive regulation of cell cycle process	NM_007903	Edn3	-21.279
GO:BP	GO:0090068	positive regulation of cell cycle process	NM_175543,XM_006533403,XM_006533404,XM_030246035	Rab11fip4	-4.97188
GO:BP	GO:0090068	positive regulation of cell cycle process	NM_018789,XM_006528139,XM_030251386	Foxo4	-4.88741
GO:BP	GO:0090068	positive regulation of cell cycle process	NM_001122736,NM_001122737,NM_001315488,NM_001315489,NM_010514,XM_006508487,XM_030242159	Igf2	-4.18035
GO:BP	GO:0090068	positive regulation of cell cycle process	NM_001174053,NM_001174054,NM_007595,XM_006514464,XM_006514465,XM_006514467,XM_006514469,XM_006514470,XM_006514475,XM_006514476,XM_006514477,XM_006514479,XM_017314237,XM_017314238,XM_017314239,XM_017314240,XM_017314241,XM_030245501,XM_030245502,XM_030245503,XM_030245504,XM_030245505,XM_030245506,XM_030245507	Camk2b	-3.63872
GO:BP	GO:0090068	positive regulation of cell cycle process	NM_025891,XM_006535796,XM_006535797,XM_006535798,XM_006535799,XM_030254769,XM_030254770,XM_030254771,XR_003955694,XR_389749	Smarcd3	-3.21439
GO:BP	GO:0090068	positive regulation of cell cycle process	NM_021491,XM_006531241,XM_011248462,XM_011248463,XM_030243702	Smpd3	-3.21246
GO:BP	GO:0090068	positive regulation of cell cycle process	NM_011104,XM_006523833,XM_017317328,XM_030249576	Prkce	-3.19585
GO:BP	GO:0090068	positive regulation of cell cycle process	NM_031199,XM_030255312	Tgfa	-3.12862
GO:BP	GO:0090068	positive regulation of cell cycle process	NM_011718,XM_006520891,XM_006520892,XM_006520893	Wnt10b	-2.89459
GO:BP	GO:0090068	positive regulation of cell cycle process	NM_001127259,NM_001127260,NM_001127261,NM_001127262,NM_001127263,NM_001127264,NM_001127265,NM_011641,XM_006522000,XM_006522001,XM_006522002	Trp63	-2.85414
GO:BP	GO:0090068	positive regulation of cell cycle process	NM_001145830,NM_019677,XM_006498930	Plcb1	-2.74334
GO:BP	GO:0090068	positive regulation of cell cycle process	NM_001122765,NM_001122766,NM_022432	Sirt2	-2.6029
GO:BP	GO:0090068	positive regulation of cell cycle process	NM_010296	Gli1	-2.58343
GO:BP	GO:0090068	positive regulation of cell cycle process	NM_001111099,NM_007669	Cdkn1a	-2.36156
GO:BP	GO:0090068	positive regulation of cell cycle process	NM_133947,XM_006507169,XM_006507170,XM_006507171,XM_006507172,XM_006507173,XM_006507174,XM_006507175,XM_006507177,XM_030241948,XM_030241949,XM_030241950	Numa1	-2.23978
GO:BP	GO:0090068	positive regulation of cell cycle process	NM_008002	Fgf10	-2.22273
GO:BP	GO:0090068	positive regulation of cell cycle process	NM_001080818,NM_001173553,NM_001355646,XM_006501419,XM_006501420,XM_011240108,XM_011240109,XM_017319562,XM_030252597	Cdc14a	-2.14534
GO:BP	GO:0090068	positive regulation of cell cycle process	NM_001080381,NM_001286100,NM_001286101,NM_029679,NM_178658,XM_006516587,XM_006516588,XM_006516589,XM_006516590,XM_006516591,XM_006516592,XM_006516594,XM_006516595,XM_030247202,XM_030247203	Ripor2	-2.10713
GO:BP	GO:0090068	positive regulation of cell cycle process	NM_007531	Phb2	2.09231
GO:BP	GO:0090068	positive regulation of cell cycle process	NM_001040654,NM_009877	Cdkn2a	2.09378
GO:BP	GO:0090068	positive regulation of cell cycle process	NM_173867,XM_006538471	Rcc2	2.14246
GO:BP	GO:0090068	positive regulation of cell cycle process	NM_001168250,NM_134092,XM_006520250,XM_011245394,XM_017316360,XM_017316361,XR_383964,XR_875211	Mtbp	2.17677
GO:BP	GO:0090068	positive regulation of cell cycle process	NM_007631,XM_011241977	Ccnd1	2.19422
GO:BP	GO:0090068	positive regulation of cell cycle process	NM_053074	Nup62	2.20513
GO:BP	GO:0090068	positive regulation of cell cycle process	NM_022891	Rpl23	2.3094
GO:BP	GO:0090068	positive regulation of cell cycle process	NM_028875,XM_006516300,XM_030246959	Xrcc3	2.3106
GO:BP	GO:0090068	positive regulation of cell cycle process	NM_130889,XM_011250089	Anp32b	2.33622
GO:BP	GO:0090068	positive regulation of cell cycle process	NM_016776	Mybbp1a	2.343
GO:BP	GO:0090068	positive regulation of cell cycle process	NM_009687	Apex1	2.42031
GO:BP	GO:0090068	positive regulation of cell cycle process	NM_010730	Anxa1	2.48809
GO:BP	GO:0090068	positive regulation of cell cycle process	NM_145508,XM_006529427	Dyrk3	2.50909
GO:BP	GO:0090068	positive regulation of cell cycle process	NM_001355624,NM_019499	Mad2l1	2.53182
GO:BP	GO:0090068	positive regulation of cell cycle process	NM_001355005,NM_009870	Cdk4	2.65768
GO:BP	GO:0090068	positive regulation of cell cycle process	NM_027354,XM_006511830,XM_006511831	Poc1a	2.86858
GO:BP	GO:0090068	positive regulation of cell cycle process	NM_001146689,NM_007971,XM_006505520,XM_006505521,XM_006505523,XM_006505524,XM_006505525,XM_006505526,XM_006505527,XM_006505528,XM_006505529,XM_030255150,XM_030255151,XM_030255152,XM_030255154,XM_030255155	Ezh2	3.01929
GO:BP	GO:0090068	positive regulation of cell cycle process	NM_001331161,NM_008317	Hyal1	3.19887
GO:BP	GO:0090068	positive regulation of cell cycle process	NM_011577	Tgfb1	3.2597
GO:BP	GO:0090068	positive regulation of cell cycle process	NM_009621	Adamts1	3.46675
GO:BP	GO:0090068	positive regulation of cell cycle process	NM_025995	Fbxo5	3.49272
GO:BP	GO:0090068	positive regulation of cell cycle process	NM_010496	Id2	3.57095
GO:BP	GO:0090068	positive regulation of cell cycle process	NM_009871	Cdk5r1	4.15741
GO:BP	GO:0090068	positive regulation of cell cycle process	NM_009238	Sox4	4.28959
GO:BP	GO:0090068	positive regulation of cell cycle process	NM_019547,XM_006499924,XM_030251891,XM_030251892	Rbm38	4.42431
GO:BP	GO:0090068	positive regulation of cell cycle process	NM_001025779,NM_001362735,NM_011799,NR_156128,XR_001780004,XR_003949441	Cdc6	4.51357
GO:BP	GO:0090068	positive regulation of cell cycle process	NM_001291440,NM_053269,NR_156495,XM_006532009	Rad51c	4.65819
GO:BP	GO:0090068	positive regulation of cell cycle process	NM_001271566,NM_001271567,NM_001271568,NM_009863,XM_006534737,XM_017320634,XM_030254089	Cdc7	4.6813
GO:BP	GO:0090068	positive regulation of cell cycle process	NM_001271614,NM_001271615,NM_007999,XM_006526661,XM_006526663,XM_006526664	Fen1	4.73008
GO:BP	GO:0090068	positive regulation of cell cycle process	NM_001360523,NM_001360524,NM_022654,NR_153591,XM_011249849,XR_001785592,XR_389958,XR_389959	Pidd1	4.78626
GO:BP	GO:0090068	positive regulation of cell cycle process	NM_001252260,NM_001252261,NM_008722,XR_003949348	Npm1	4.80656
GO:BP	GO:0090068	positive regulation of cell cycle process	NM_001003919,NM_001348292,XM_006524409,XM_006524410,XR_003952132,XR_385336	Ddx11	4.86935
GO:BP	GO:0090068	positive regulation of cell cycle process	NM_001358560,NM_178609,XM_006513883	E2f7	5.06131
GO:BP	GO:0090068	positive regulation of cell cycle process	NM_007633	Ccne1	5.70499
GO:BP	GO:0090068	positive regulation of cell cycle process	NM_001177625,NM_001177626,NM_007900,XM_006535385,XM_006535386	Ect2	5.87741
GO:BP	GO:0090068	positive regulation of cell cycle process	NM_001161623,NM_001358206,NM_009862,XM_006521744	Cdc45	5.89964
GO:BP	GO:0090068	positive regulation of cell cycle process	NM_001361501,NM_001361502,NM_019467,XM_006523503	Aif1	6.80924
GO:BP	GO:0090068	positive regulation of cell cycle process	NM_007708,XM_006530130,XM_006530131,XM_006530132,XM_006530133,XM_006530134,XM_006530135,XM_006530136,XM_006530137,XM_006530138,XM_006530139,XM_006530140,XM_006530141,XM_006530142,XM_006530143,XM_006530145,XM_006530146,XM_006530147,XM_006530148,XM_006530149,XM_006530150,XM_006530151,XM_006530152,XM_006530153,XM_011248163,XM_017320640,XM_017320641,XM_017320643,XM_017320644,XM_017320645,XM_017320646…	Cit	6.83866
GO:BP	GO:0090068	positive regulation of cell cycle process	NM_177331,XM_006515039,XM_006515040,XM_006515041,XM_006515042,XM_011243851,XM_011243852,XM_017315010	Gen1	6.94679
GO:BP	GO:0090068	positive regulation of cell cycle process	NM_001253808,NM_001253809,NM_012025,XM_006521019,XM_006521020,XM_011245646,XM_030248592	Racgap1	7.23492
GO:BP	GO:0090068	positive regulation of cell cycle process	NM_001177867,NM_199007	Sgo2a	7.56573
GO:BP	GO:0090068	positive regulation of cell cycle process	NM_010721	Lmnb1	7.9865
GO:BP	GO:0090068	positive regulation of cell cycle process	NM_026014	Cdt1	8.22611
GO:BP	GO:0090068	positive regulation of cell cycle process	NM_001362434,NM_183046,XM_006527080,XM_006527081,XM_006527082,XM_006527084,XM_006527085,XM_006527086,XM_011247247,XM_030250939	Kif20b	9.09035
GO:BP	GO:0090068	positive regulation of cell cycle process	NM_009764,XM_006532064,XM_006532068,XM_017314233,XM_030245495	Brca1	11.2359
GO:BP	GO:0090068	positive regulation of cell cycle process	NM_001013368,NM_001360812,XM_006540554	E2f8	11.7905
GO:BP	GO:0090068	positive regulation of cell cycle process	NM_001190717,NM_013726,XR_003955657,XR_003955658	Dbf4	13.5739
GO:BP	GO:0090068	positive regulation of cell cycle process	NM_001042652,NM_133851,XM_030246564	Nusap1	13.7234
GO:BP	GO:0090068	positive regulation of cell cycle process	NM_001287179,XM_006529729,XM_006529730,XM_011248039,XM_011248040,XM_011248043,XM_011248044,XM_011248046	Kif14	14.4653
GO:BP	GO:0090068	positive regulation of cell cycle process	NM_011496,XM_006532725	Aurkb	20.6044
GO:BP	GO:0090068	positive regulation of cell cycle process	NM_024245,XM_006511452,XM_006511453,XM_006511454,XM_030244618,XM_030244619	Kif23	20.9174
GO:BP	GO:0090068	positive regulation of cell cycle process	NM_017407,NR_156178,XM_006533747,XM_006533748,XR_001780026,XR_001780027,XR_003949480	Spag5	20.9639
GO:BP	GO:0090068	positive regulation of cell cycle process	NM_001278601,NM_013693	Tnf	25.1359
GO:BP	GO:0090068	positive regulation of cell cycle process	NM_009860,XM_006525551,XM_011246819	Cdc25c	27.3483
GO:BP	GO:0090068	positive regulation of cell cycle process	NM_001172472,NM_001172473,NM_001172475,NM_011451,NM_025367,XM_006532669,XM_006532670,XM_006532671,XM_006532672,XM_006532673,XM_006532674,XM_017314398,XM_030245731,XM_030245732	Sphk1	27.8713
GO:BP	GO:0090068	positive regulation of cell cycle process	NM_026410	Cdca5	28.007
GO:BP	GO:0090068	positive regulation of cell cycle process	NM_007659	Cdk1	28.6558
GO:BP	GO:0090068	positive regulation of cell cycle process	NM_001305233,NM_029766,XM_011238925	Dtl	28.8315
GO:BP	GO:0090068	positive regulation of cell cycle process	NM_026785	Ube2c	28.9215
GO:BP	GO:0090068	positive regulation of cell cycle process	NM_023294	Ndc80	31.8705
GO:BP	GO:0090068	positive regulation of cell cycle process	NM_001012273,NM_009689	Birc5	39.7262
GO:BP	GO:0090068	positive regulation of cell cycle process	NM_172301	Ccnb1	41.2422
GO:BP	GO:0090068	positive regulation of cell cycle process	NM_008361,XM_006498795	Il1b	49.2722
GO:BP	GO:0090068	positive regulation of cell cycle process	NM_007568	Btc	104.337
GO:BP	GO:0090068	positive regulation of cell cycle process	NM_001347170,NM_010441	Hmga2	171.142

## Sheet: 4.myelin
source	term_id	term_name	Transcript_id	Gene_Symbol	Fold Change
GO:BP	GO:0022011	myelination in peripheral nervous system	NM_010865	Myoc	-22.9432
GO:BP	GO:0022011	myelination in peripheral nervous system	NM_001168498,NM_001168500,NM_001243305,NM_001243306,NM_145555,NM_181047,XM_017320160,XM_030253469	Ncmap	-15.8275
GO:BP	GO:0022011	myelination in peripheral nervous system	NM_178086	Fa2h	-15.4327
GO:BP	GO:0022011	myelination in peripheral nervous system	NM_019412,NM_198048,XM_006539666	Prx	-11.7321
GO:BP	GO:0022011	myelination in peripheral nervous system	NM_008681	Ndrg1	-7.90702
GO:BP	GO:0022011	myelination in peripheral nervous system	NM_001005608,NM_133663,XM_006532572,XM_006532573,XM_006532574,XM_017314349,XM_017314350,XM_017314351	Itgb4	-6.67018
GO:BP	GO:0022011	myelination in peripheral nervous system	NM_001007220,NM_001007221,NM_001098225,NM_001310439,NM_001310440,XM_006503528,XM_006503529,XM_006503530,XM_006503531,XM_006503532,XM_006503533,XM_006503534,XM_006503535,XM_006503536,XM_006503537,XM_006503540,XM_006503542,XM_030254064,XR_376691	Adam22	-6.19241
GO:BP	GO:0022011	myelination in peripheral nervous system	NM_001037736,NM_172751,XM_006508768,XM_006508770,XM_006508771,XM_006508772,XM_006508773,XM_017312668,XM_017312669,XM_017312670,XM_017312671,XM_017312672,XM_017312673,XM_030243425,XM_030243426	Arhgef10	-5.85833
GO:BP	GO:0022011	myelination in peripheral nervous system	NM_008746,NM_182809,XM_006540691,XM_006540692,XM_011250816,XM_011250817,XM_017322023,XR_001785486,XR_001785487,XR_001785488,XR_882022,XR_882023,XR_882025	Ntrk3	-5.17095
GO:BP	GO:0022011	myelination in peripheral nervous system	NM_172628,XM_006525881,XM_006525882,XM_006525883,XM_006525884,XM_006525885	Sh3tc2	-4.30016
GO:BP	GO:0022011	myelination in peripheral nervous system	NM_144556,XM_006539958,XM_006539959,XM_011250576,XM_030242572	Lgi4	-2.91764
GO:BP	GO:0022011	myelination in peripheral nervous system	NM_001122765,NM_001122766,NM_022432	Sirt2	-2.6029
GO:BP	GO:0022011	myelination in peripheral nervous system	NM_001002268,XM_006512678,XM_006512679,XM_006512680,XM_006512681,XM_006512682,XM_017313881,XM_030245001	Adgrg6	-2.13799
GO:BP	GO:0022011	myelination in peripheral nervous system	NM_011141	Pou3f1	2.26141
GO:BP	GO:0022011	myelination in peripheral nervous system	NM_001364421,NM_001364422,NM_001364423,NM_001364424,NM_001364425,NM_001364426,NM_001364427,NM_001364428,NM_001364429,NM_001364430,NM_001364431,NM_178591,XM_006509059,XM_006509060,XM_006509061,XM_006509062,XM_006509063,XM_006509064,XM_006509065,XM_006509066,XM_006509067,XM_006509068,XM_006509072,XM_006509076,XM_006509077,XM_006509078,XM_006509081,XM_011242133,XM_017312640,XM_017312641,XM_030243387…	Nrg1	8.10327

## Sheet: 5.phagocytosis
source	term_id	term_name	Transcript_id	Gene_Symbol	Fold Change
GO:BP	GO:0050766	positive regulation of phagocytosis	NM_013484	C2	-3.83956
GO:BP	GO:0050766	positive regulation of phagocytosis	NM_021478,XM_017317394	Tulp1	-4.504
GO:BP	GO:0050766	positive regulation of phagocytosis	NM_019521	Gas6	-2.98727
GO:BP	GO:0050766	positive regulation of phagocytosis	NM_001081155,NM_001256218,NM_001331215,NM_029563,NR_138591,NR_138592,XM_006538475,XM_006538476,XM_006538478,XM_006538480,XM_006538482,XM_006538483,XM_030253083,XM_030253084,XM_030253085,XM_030253086,XM_030253087,XR_001784080,XR_001784081,XR_003954866,XR_003954867,XR_003954868,XR_003954869,XR_003954870,XR_003954871,XR_390722,XR_390723	Rap1gap	-2.76168
GO:BP	GO:0050766	positive regulation of phagocytosis	NM_145220,XM_006513508,XM_006513509,XM_006513510,XM_006513511,XM_011243404,XM_017313895,XM_030245026,XM_030245027,XR_380384	Appl2	-2.14171
GO:BP	GO:0050766	positive regulation of phagocytosis	NM_001254747,NM_008357,XM_006530705,XM_006530706,XM_006530707,XM_006530708,XM_006530709,XM_006530710,XM_006530711,XM_006530712,XM_006530713,XM_006530714,XM_006530715,XM_011248312,XM_011248313,XM_011248314,XM_030243304	Il15	-2.08156
GO:BP	GO:0050766	positive regulation of phagocytosis	NM_001127330,NM_001308352,NM_001308354,NM_011146,XM_006505737,XM_006505738,XM_006505739,XM_006505743,XM_011241252,XM_017321455,XM_017321456,XM_030255223,XR_001785108	Pparg	-2.06938
GO:BP	GO:0050766	positive regulation of phagocytosis	NM_001310639,NM_019992,XM_006535160,XR_003955680	Stap1	2.20799
GO:BP	GO:0050766	positive regulation of phagocytosis	NM_001290374,NM_001290375,NM_001290376,NM_177343,XM_006497469,XM_006497470,XM_006497471,XM_006497473,XM_011238973	Camk1d	2.32817
GO:BP	GO:0050766	positive regulation of phagocytosis	NM_001364480,NM_031165	Hspa8	2.37695
GO:BP	GO:0050766	positive regulation of phagocytosis	NM_007591	Calr	2.45527
GO:BP	GO:0050766	positive regulation of phagocytosis	NM_145857,XM_006531028,XM_006531029,XM_011248390	Nod2	2.54835
GO:BP	GO:0050766	positive regulation of phagocytosis	NM_011173,XM_011245843	Pros1	2.57339
GO:BP	GO:0050766	positive regulation of phagocytosis	NM_001301284,NM_007806	Cyba	2.96408
GO:BP	GO:0050766	positive regulation of phagocytosis	NM_025281,XM_006503759,XM_006503760,XM_006503761,XM_006503762,XM_006503763,XM_006503764,XM_006503765,XM_006503766,XM_030254181,XM_030254182	Lyar	3.08108
GO:BP	GO:0050766	positive regulation of phagocytosis	NM_008368,XM_006520477,XM_006520478,XM_006520479,XM_006520480,XM_006520481	Il2rb	3.10784
GO:BP	GO:0050766	positive regulation of phagocytosis	NM_033374,XM_017314861,XM_017314862	Dock2	3.94499
GO:BP	GO:0050766	positive regulation of phagocytosis	NM_153505,XM_006520255	Nckap1l	4.12611
GO:BP	GO:0050766	positive regulation of phagocytosis	NM_013612,XM_006495773,XM_006495774	Slc11a1	4.61964
GO:BP	GO:0050766	positive regulation of phagocytosis	NM_023258	Pycard	4.64699
GO:BP	GO:0050766	positive regulation of phagocytosis	NM_010185	Fcer1g	6.90454
GO:BP	GO:0050766	positive regulation of phagocytosis	NM_001111316,NM_001268286,NM_011210,XM_006529257,XM_006529258,XM_006529259,XM_006529260,XM_006529261,XM_006529262	Ptprc	7.71175
GO:BP	GO:0050766	positive regulation of phagocytosis	NM_001308535,NM_013563,XM_017318396	Il2rg	8.67692
GO:BP	GO:0050766	positive regulation of phagocytosis	NM_007974	F2rl1	13.1561
GO:BP	GO:0050766	positive regulation of phagocytosis	NM_010186	Fcgr1	14.2523
GO:BP	GO:0050766	positive regulation of phagocytosis	NM_001278601,NM_013693	Tnf	25.1359
GO:BP	GO:0050766	positive regulation of phagocytosis	NM_008987	Ptx3	37.9226
GO:BP	GO:0050766	positive regulation of phagocytosis	NM_011333	Ccl2	38.2308
GO:BP	GO:0050766	positive regulation of phagocytosis	NM_001002898,XM_006530073,XM_006530074,XM_006530075,XM_006530076,XM_017319615	Sirpb1a	46.6693
GO:BP	GO:0050766	positive regulation of phagocytosis	NM_008361,XM_006498795	Il1b	49.2722
GO:BP	GO:0050766	positive regulation of phagocytosis	NM_001173460,XM_006530083,XM_006530085,XM_017319689,XM_017319690,XM_030252756	Sirpb1b	49.9017
GO:BP	GO:0050766	positive regulation of phagocytosis	NM_001169153,NM_001347648,NM_145634,XM_011249022,XM_017314554,XM_030246008,XM_030246009,XM_030246010,XR_003949442	Cd300lf	91.7121

## Sheet: 6.LVT (Nerve)
Transcript_ID	Gene_Symbol	Fold Change	Genes shared by "cellular component"	source	term_id	term_name	Cluster
NM_001346528,NM_028821,XM_006515370	Dnal1	-2.75403	Dnal1	GO:MF	GO:0045504	dynein heavy chain binding	lysosomal fusion
NM_001191023,NM_001191025,NM_001191026,NM_001191027,NM_010063,XM_006504982,XM_017321380,XM_030255138,XM_030255139	Dync1i1	-4.2799	#N/A	GO:MF	GO:0045504	dynein heavy chain binding	lysosomal fusion
NM_172256	Dync2li1	-2.78982	Dync2li1	GO:MF	GO:0045504	dynein heavy chain binding	lysosomal fusion
NM_146254,XM_006503077,XM_006503078,XM_017320216,XM_017320218,XM_030253558,XM_030253559,XM_030253560,XM_030253561,XM_030253562,XR_376318,XR_376319	Wdr78	-2.09797	#N/A	GO:MF	GO:0045504	dynein heavy chain binding	lysosomal fusion
NM_001033668,XM_006518426,XM_006518427,XM_017315799	Dnah1	-2.27117	Dnah1	GO:MF	GO:0045505	dynein intermediate chain binding	lysosomal fusion
NM_001164669,XM_006506302,XR_003956215,XR_377473	Dnah6	17.6775	#N/A	GO:MF	GO:0045505	dynein intermediate chain binding	lysosomal fusion
NM_001368717,XM_006495913,XM_006495914,XM_006495915,XM_006495916,XM_006495920,XM_006495921,XM_006495923,XM_006495925,XM_006495927,XM_006495928,XM_006495929,XM_006495930,XM_006495931,XM_011238487,XM_011238488,XM_011238490,XM_011238491,XM_011238492,XM_011238493,XM_011238494,XM_011238495,XM_011238496,XM_030253644,XM_030253646,XM_030253647,XM_030253671,XR_003954980,XR_003954985,XR_373250	Dnah7b	-3.96734	#N/A	GO:MF	GO:0045505	dynein intermediate chain binding	lysosomal fusion
NM_013811,XM_006523588,XM_006523591,XM_006523592,XM_030249467	Dnah8	-2.54411	Dnah8	GO:MF	GO:0045505	dynein intermediate chain binding	lysosomal fusion
NM_009391,XM_006504280	Ran	3.93159	Ran	GO:MF	GO:0045505	dynein intermediate chain binding	lysosomal fusion
NM_001370938,XM_030251931	Sptbn5	-7.23308	Sptbn5	GO:MF	GO:0045505	dynein intermediate chain binding	lysosomal fusion
NM_008131	Glul	-2.74388	Glul	GO:MF	GO:0045503	dynein light chain binding	lysosomal fusion
NM_027514	Pvr	3.72746	#N/A	GO:MF	GO:0045503	dynein light chain binding	lysosomal fusion
NM_001081291,XM_006527464,XM_011247402,XR_003952826	Ccdc88b	6.07068	Ccdc88b	GO:MF	GO:0051959	dynein light intermediate chain binding	lysosomal fusion
NM_001029938	Rilp	-2.1817	Rilp	GO:MF	GO:0051959	dynein light intermediate chain binding	lysosomal fusion
NM_021430,XM_006530491,XM_006530492,XM_011248245,XM_011248246	Rilpl1	-3.00312	Rilpl1	GO:MF	GO:0051959	dynein light intermediate chain binding	lysosomal fusion
NM_001159948,NM_028717,NM_146109	Als2	-2.9517	Als2	GO:BP	GO:0007041	lysosomal transport	lysosomal fusion
NM_026880	Pink1	-6.56173	Pink1	GO:BP	GO:0007041	lysosomal transport	lysosomal fusion
NM_001302266,NM_001302267,NM_001302268,NM_001302337,NM_001358934,NM_001358935,NM_001358936,NM_001358937,NM_001358938,NM_010241,XM_006530673,XM_011248303,XM_011248304,XM_011248306,XM_011248307,XM_017312571,XM_017312574,XM_030243289,XM_030243290,XM_030243291,XM_030243292,XM_030243293,XM_030243294,XM_030243295,XM_030243296,XM_030243297	Aktip	-2.45657	Aktip	GO:BP	GO:0045022	early endosome to late endosome transport	endolysosomal maturation
NM_001008702,NM_001037905,NM_001102400,NM_001310446,NM_023118,XM_011245324,XM_017316424,XM_030248312,XM_030248313	Dab2	3.42123	Dab2	GO:BP	GO:0045022	early endosome to late endosome transport	endolysosomal maturation
NM_007929	Emp2	-4.36594	Emp2	GO:BP	GO:0045022	early endosome to late endosome transport	endolysosomal maturation
NM_009510	Ezr	2.07048	Ezr	GO:BP	GO:0045022	early endosome to late endosome transport	endolysosomal maturation
NM_011952	Mapk3	-2.98111	Mapk3	GO:BP	GO:0045022	early endosome to late endosome transport	endolysosomal maturation
NM_010833	Msn	2.40658	Msn	GO:BP	GO:0045022	early endosome to late endosome transport	endolysosomal maturation
NM_172599	Atg14	-2.10734	Atg14	GO:BP	GO:0008333	endosome to lysosome transport	endolysosomal maturation
NM_001083334,NM_001360876,NM_009668,XM_006525978,XM_006525979,XM_006525980,XM_006525981,XM_006525982,XM_006525984,XM_006525985,XM_006525986,XM_006525987,XM_006525988,XM_006525989,XM_006525990,XM_006525991,XM_006525992,XM_006525993,XM_006525994,XM_006525995,XM_017317916,XM_017317917,XM_030250489,XM_030250490,XM_030250491,XM_030250492,XM_030250493,XM_030250495,XM_030250496,XM_030250497	Bin1	2.06091	Bin1	GO:BP	GO:0008333	endosome to lysosome transport	endolysosomal maturation
NM_001004359,NM_001005385,NM_026081	Gprasp1	-2.90023	#N/A	GO:BP	GO:0008333	endosome to lysosome transport	endolysosomal maturation
NM_010617,XM_006516861,XM_006516862,XM_006516864,XM_011244374,XM_011244375,XM_011244376,XM_017315400,XM_030247165	Kif13a	-2.38302	Kif13a	GO:BP	GO:0008333	endosome to lysosome transport	endolysosomal maturation
NM_001271599,NM_019972,XM_006501223,XM_006501224,XM_030252513,XM_030252515	Sort1	-4.51946	Sort1	GO:BP	GO:0008333	endosome to lysosome transport	endolysosomal maturation
NM_172406,XM_006496280,XM_006496281,XM_006496282,XM_011238600,XM_030242947	Trak2	-2.28433	Trak2	GO:BP	GO:0008333	endosome to lysosome transport	endolysosomal maturation
NM_001252332,NM_001252333,NM_001347496,NM_001361968,NM_001361969,NM_033144,XM_006532633,XM_006532635,XM_011248834,XM_017314392,XM_030245721,XM_030245722	Sept8	-2.59774	Sept8	GO:CC	GO:0099501	exocytic vesicle membrane	conventional secretory pathway
NM_001289546,NM_175007,XM_011244304	Amph	-5.72834	#N/A	GO:CC	GO:0099501	exocytic vesicle membrane	conventional secretory pathway
NM_001038999,NM_001284345,NM_009727,XM_006503703,XM_006503704,XM_006503705,XM_011240698,XM_017320623,XM_017320624,XM_017320625,XM_017320626	Atp8a1	-4.37112	Atp8a1	GO:CC	GO:0099501	exocytic vesicle membrane	conventional secretory pathway
NM_001313934,NM_009790	Calm1	2.00552	Calm1	GO:CC	GO:0099501	exocytic vesicle membrane	conventional secretory pathway
NM_007711,NM_173873,NM_173874,NM_173876,XM_006509259,XM_006509260,XM_017312552,XM_017312553,XR_001778397	Clcn3	-2.62395	Clcn3	GO:CC	GO:0099501	exocytic vesicle membrane	conventional secretory pathway
NM_001314034,NM_001314035,NM_001314036,NM_001314037,NM_001314038,NM_007868,XM_006527767,XM_006527768,XM_006527773,XM_017318373,XM_017318374,XM_017318375,XM_017318376,XM_017318377,XM_017318378,XM_017318379,XM_030251215	Dmd	-2.15923	Dmd	GO:CC	GO:0099501	exocytic vesicle membrane	conventional secretory pathway
NM_001024703,XM_006540899,XM_006540901,XM_011250863,XM_011250864,XM_030242581	Mctp2	6.7878	#N/A	GO:CC	GO:0099501	exocytic vesicle membrane	conventional secretory pathway
NM_001317726,NM_016694,XM_006523336,XM_006523337,XM_006523339,XM_017317572,XM_017317573,XM_017317574,XM_017317575,XM_017317576,XM_030249894,XM_030249895	Prkn	-6.04379	Prkn	GO:CC	GO:0099501	exocytic vesicle membrane	conventional secretory pathway
NM_001102563,XM_017312280,XM_030242963,XM_030242964	Prrt2	-3.71468	Prrt2	GO:CC	GO:0099501	exocytic vesicle membrane	conventional secretory pathway
NM_023537	Rab3b	-4.48612	Rab3b	GO:CC	GO:0099501	exocytic vesicle membrane	conventional secretory pathway
NM_009003,XM_006530773	Rab4a	-2.03413	Rab4a	GO:CC	GO:0099501	exocytic vesicle membrane	conventional secretory pathway
NM_177411,XM_006513384	Rab5b	-2.41167	Rab5b	GO:CC	GO:0099501	exocytic vesicle membrane	conventional secretory pathway
NM_001302344,NM_001302345,NM_011286,XM_011248185,XM_011248186,XM_011248187,XM_011248188	Rph3a	-8.3916	Rph3a	GO:CC	GO:0099501	exocytic vesicle membrane	conventional secretory pathway
NM_001301634,NM_001301635,NM_020270,XM_030244475	Scamp5	-3.13248	Scamp5	GO:CC	GO:0099501	exocytic vesicle membrane	conventional secretory pathway
NM_001126047,NM_001304329,NM_001304330,XM_006495803,XM_006495804,XM_006495805,XM_006495807,XM_006495808,XM_006495809,XM_006495810,XM_017319410,XM_030252338	Sema4c	-3.37584	Sema4c	GO:CC	GO:0099501	exocytic vesicle membrane	conventional secretory pathway
NM_001310710,NM_182959	Slc17a8	9.3052	#N/A	GO:CC	GO:0099501	exocytic vesicle membrane	conventional secretory pathway
NM_001293689,NM_172271,NR_121629,XM_006501406,XM_006501407	Slc6a17	3.31375	#N/A	GO:CC	GO:0099501	exocytic vesicle membrane	conventional secretory pathway
NM_001042451,NM_009221	Snca	-3.66805	Snca	GO:CC	GO:0099501	exocytic vesicle membrane	conventional secretory pathway
NM_001111015,NM_001326560,NM_013681	Syn2	-2.53381	#N/A	GO:CC	GO:0099501	exocytic vesicle membrane	conventional secretory pathway
NM_009304,XM_030245751	Syngr2	2.04596	Syngr2	GO:CC	GO:0099501	exocytic vesicle membrane	conventional secretory pathway
NM_009305	Syp	-5.82972	#N/A	GO:CC	GO:0099501	exocytic vesicle membrane	conventional secretory pathway
NM_018804,XM_006501348,XM_006501350,XM_030252576	Syt11	-3.42496	Syt11	GO:CC	GO:0099501	exocytic vesicle membrane	conventional secretory pathway
NM_026388,NR_151647,XM_006539129	Tprgl	-2.94339	#N/A	GO:CC	GO:0099501	exocytic vesicle membrane	conventional secretory pathway
NM_001081153,XM_006510928,XM_006510929,XM_006510931,XM_006510932,XM_006510934,XM_030244179	Unc13c	-4.27108	Unc13c	GO:CC	GO:0099501	exocytic vesicle membrane	conventional secretory pathway
NM_001080557,NM_009496	Vamp1	-3.73333	Vamp1	GO:CC	GO:0099501	exocytic vesicle membrane	conventional secretory pathway
NM_009497	Vamp2	-2.67621	Vamp2	GO:CC	GO:0099501	exocytic vesicle membrane	conventional secretory pathway
NM_011716	Wfs1	4.60173	#N/A	GO:CC	GO:0099501	exocytic vesicle membrane	conventional secretory pathway
NM_001168621,NM_001168622,NM_001168623,NM_001363488,NM_001363489,NM_133206,NR_156703,NR_156704,XM_011248322,XM_017312587,XM_030243316,XM_030243317	Znrf1	2.20987	Znrf1	GO:CC	GO:0099501	exocytic vesicle membrane	conventional secretory pathway
NM_001033128,XM_006531788	Bbs1	-2.28979	Bbs1	GO:BP	GO:0043001	Golgi to plasma membrane protein transport	conventional secretory pathway
NM_026116,XM_006531304,XM_030243735,XR_001778463	Bbs2	-3.83279	Bbs2	GO:BP	GO:0043001	Golgi to plasma membrane protein transport	conventional secretory pathway
NM_001356487,NM_181848,XM_006497547,XM_006497548,XM_011238987,XM_011238988,XM_030252089	Optn	-2.10514	Optn	GO:BP	GO:0043001	Golgi to plasma membrane protein transport	conventional secretory pathway
NM_008143	Rack1	2.25628	Rack1	GO:BP	GO:0043001	Golgi to plasma membrane protein transport	conventional secretory pathway
NM_009260,NM_175836,XM_006514599,XM_006514600,XM_006514601,XM_030245736,XM_030245737,XM_030245738	Sptbn1	-2.75726	Sptbn1	GO:BP	GO:0043001	Golgi to plasma membrane protein transport	conventional secretory pathway
NM_207214,XM_011244883,XM_011244884,XM_017315766,XR_001781081	Exoc5	2.37553	Exoc5	GO:BP	GO:0006893	Golgi to plasma membrane transport	conventional secretory pathway
NM_001080808,NR_151598,NR_151599,NR_151600,NR_151601,NR_151602,NR_151603,XM_006530487,XM_006530489,XM_006530490,XM_030254874,XR_003955719	Bicdl1	-2.3018	Bicdl1	GO:BP	GO:0055107	Golgi to secretory granule transport	conventional secretory pathway
NM_007756	Cplx1	-14.0894	Cplx1	GO:BP	GO:0099500	vesicle fusion to plasma membrane	conventional secretory pathway
NM_001360067,NM_008168,XM_006539552,XM_017321983,XM_030242142,XM_030242143,XM_030242144,XM_030242145,XM_030242146,XM_030242147,XM_030242148,XM_030242149	Grik5	-2.94942	Grik5	GO:BP	GO:0099500	vesicle fusion to plasma membrane	conventional secretory pathway
NM_001291056,NM_001355254,NM_001355255,NM_011428,NR_149318,XM_017316760,XM_017316761	Snap25	-8.38258	Snap25	GO:BP	GO:0099500	vesicle fusion to plasma membrane	conventional secretory pathway
NM_024414,XM_006508044,XM_011241866	Stx1b	-2.9393	Stx1b	GO:BP	GO:0099500	vesicle fusion to plasma membrane	conventional secretory pathway
NM_001025307,NM_001286543,NM_001360386,NM_011502,NM_152220,NR_153433,NR_153434,XM_006526844,XR_001782567,XR_001782568,XR_001782569,XR_003952771,XR_003952772,XR_003952773,XR_003952774,XR_003952775	Stx3	3.63636	Stx3	GO:BP	GO:0099500	vesicle fusion to plasma membrane	conventional secretory pathway
NM_177709	Trarg1	-5.16918	Trarg1	GO:BP	GO:0099500	vesicle fusion to plasma membrane	conventional secretory pathway
NM_001301374,NM_009898,XM_006507284,XM_006507285	Coro1a	6.62841	Coro1a	GO:BP	GO:0061502	early endosome to recycling endosome transport	endocytotic recycling
NM_177390,XM_006533585,XM_011249085,XM_011249086,XR_003949464	Myo1d	-4.3249	Myo1d	GO:BP	GO:0061502	early endosome to recycling endosome transport	endocytotic recycling
NM_001357261,NM_011436	Sorl1	2.2116	Sorl1	GO:BP	GO:0061502	early endosome to recycling endosome transport	endocytotic recycling
NM_007481	Arf6	2.30183	Arf6	GO:BP	GO:0032456	endocytic recycling	endocytotic recycling
NM_177305	Arl4c	8.13704	#N/A	GO:BP	GO:0032456	endocytic recycling	endocytotic recycling
NM_026036,XM_006512242	Cmtm6	-2.01589	#N/A	GO:BP	GO:0032456	endocytic recycling	endocytotic recycling
NM_153551,XM_006524898,XM_006524899,XM_006524900,XM_006524901,XM_006524902,XM_011246601,XM_017317635,XM_030250048,XM_030250049,XM_030250050,XM_030250051,XR_003952178,XR_003952179,XR_003952180,XR_003952181	Dennd1c	3.9319	#N/A	GO:BP	GO:0032456	endocytic recycling	endocytotic recycling
NM_001346517,NM_178641,XR_003946368	Inpp5f	2.18454	Inpp5f	GO:BP	GO:0032456	endocytic recycling	endocytotic recycling
NM_175543,XM_006533403,XM_006533404,XM_030246035	Rab11fip4	-4.97188	#N/A	GO:BP	GO:0032456	endocytic recycling	endocytotic recycling
NM_001159284,NM_001284427,NM_001284428,NM_001284429,NM_013870,XM_006514724,XM_017314586,XM_030246062,XM_030246063,XM_030246064,XM_030246065	Smtn	-4.84583	Smtn	GO:BP	GO:0032456	endocytic recycling	endocytotic recycling
NM_027159	Ccdc115	2.14098	Ccdc115	GO:BP	GO:0007042	lysosomal lumen acidification	lysosome
NM_008175,XM_030245577	Grn	2.02879	Grn	GO:BP	GO:0007042	lysosomal lumen acidification	lysosome
NM_001364480,NM_031165	Hspa8	2.37695	Hspa8	GO:CC	GO:1990836	lysosomal matrix	lysosome
NM_001166372,NM_001166375,NM_001293784,NM_001363123,NM_001363124,NM_001363125,NM_175188,XM_006509754,XM_006509755,XM_011242329,XM_017312977,XM_017312978,XM_030243793,XM_030243794	March1	3.88981	#N/A	GO:CC	GO:0005765	lysosomal membrane	lysosome
NM_001302383,NM_001302384,NM_001302385,NM_027920,XM_006506638,XM_006506639,XM_006506640,XM_006506641,XM_006506642,XM_006506643,XM_006506645,XM_006506648,XM_011241469,XM_011241470,XM_017321749	March8	-2.17137	#N/A	GO:CC	GO:0005765	lysosomal membrane	lysosome
NM_001033262	March9	-2.13683	#N/A	GO:CC	GO:0005765	lysosomal membrane	lysosome
NM_001331064,NM_001331065,NM_025341,XM_006518073	Abhd6	-2.23049	#N/A	GO:CC	GO:0005765	lysosomal membrane	lysosome
NM_007585,XM_006510796	Anxa2	2.60805	Anxa2	GO:CC	GO:0005765	lysosomal membrane	lysosome
NM_175406,XM_017320194	Atp6v0d2	3.83843	#N/A	GO:CC	GO:0005765	lysosomal membrane	lysosome
NM_028607,XM_011247369	Bloc1s2	2.11354	Bloc1s2	GO:CC	GO:0005765	lysosomal membrane	lysosome
NM_001042580,NM_001282966,NM_007653,XM_030244851,XM_030244852	Cd63	3.38413	Cd63	GO:CC	GO:0005765	lysosomal membrane	lysosome
NM_001291058,NR_110993	Cd68	6.39147	#N/A	GO:CC	GO:0005765	lysosomal membrane	lysosome
NM_001357891,NM_001357892,NM_031251,XM_006534535,XM_006534536,XM_011249323,XM_011249325,XM_030246439,XM_030246440,XM_030246441	Ctns	-2.58898	#N/A	GO:CC	GO:0005765	lysosomal membrane	lysosome
NM_009983	Ctsd	2.54886	Ctsd	GO:CC	GO:0005765	lysosomal membrane	lysosome
NM_001081084	Cubn	-2.29009	#N/A	GO:CC	GO:0005765	lysosomal membrane	lysosome
NM_145570,XM_006505962,XM_030255336,XM_030255337	Eva1a	4.32546	#N/A	GO:CC	GO:0005765	lysosomal membrane	lysosome
NM_181748	Ffar4	-5.9605	#N/A	GO:CC	GO:0005765	lysosomal membrane	lysosome
NM_175035	Gimap5	2.08968	#N/A	GO:CC	GO:0005765	lysosomal membrane	lysosome
NM_031999,XM_006516805,XR_382078	Gpr137b	-2.1296	#N/A	GO:CC	GO:0005765	lysosomal membrane	lysosome
NM_027518,XM_006519544,XM_017316190,XM_017316191,XM_017316192,XR_874367	Gpr137c	8.31103	#N/A	GO:CC	GO:0005765	lysosomal membrane	lysosome
NM_152803	Hpse	2.52034	#N/A	GO:CC	GO:0005765	lysosomal membrane	lysosome
NM_025378	Ifitm3	2.63819	#N/A	GO:CC	GO:0005765	lysosomal membrane	lysosome
NM_010686,XM_017320001	Laptm5	4.14372	#N/A	GO:CC	GO:0005765	lysosomal membrane	lysosome
NM_019980,XM_030249222	Litaf	2.2311	#N/A	GO:CC	GO:0005765	lysosomal membrane	lysosome
NM_001310483,NM_026719,XM_017322292,XM_030242602	Lmbrd1	-2.43136	#N/A	GO:CC	GO:0005765	lysosomal membrane	lysosome
NM_001360536,NM_001360537,NM_001360538,NM_001360539,NM_008756,XM_006517566	Ocln	-4.56538	Ocln	GO:CC	GO:0005765	lysosomal membrane	lysosome
NM_001113413,NM_001304454,NM_001304456,NM_001357080,NM_011883,NR_130743,XM_006501458,XM_030252608	Rnf13	-2.54788	#N/A	GO:CC	GO:0005765	lysosomal membrane	lysosome
NM_001160368,NM_178779,XM_006529699,XM_017321207	Rnf152	-5.48316	#N/A	GO:CC	GO:0005765	lysosomal membrane	lysosome
NM_023044	Slc15a3	13.6876	#N/A	GO:CC	GO:0005765	lysosomal membrane	lysosome
NM_001177627,NM_172659,XM_006497917,XR_374081	Slc2a6	2.40898	#N/A	GO:CC	GO:0005765	lysosomal membrane	lysosome
NM_175675,XM_017321124	Slc35f6	3.49118	Slc35f6	GO:CC	GO:0005765	lysosomal membrane	lysosome
NM_001135151,NM_001135152,NM_144808,XM_006518786,XM_006518787,XM_006518788,XM_006518789,XM_006518791,XM_030247712,XM_030247713,XM_030247714,XM_030247715,XM_030247716,XM_030247717	Slc39a14	4.74503	#N/A	GO:CC	GO:0005765	lysosomal membrane	lysosome
NM_026353	Slc48a1	-2.55058	#N/A	GO:CC	GO:0005765	lysosomal membrane	lysosome
NM_153550	Slc49a4	-2.2222	#N/A	GO:CC	GO:0005765	lysosomal membrane	lysosome
NM_001348108	Spaar	-6.86723	#N/A	GO:CC	GO:0005765	lysosomal membrane	lysosome
NM_001025428,NM_001025429,NM_001025430,NM_001199203,NM_001199204,NM_001199205,NM_001363157,NM_027569,XM_006534210,XM_006534211,XM_006534212,XM_006534213,XM_006534214,XM_006534215,XM_006534216,XM_006534217,XM_006534218,XM_030246313,XM_030246314,XM_030246315,XM_030246317,XM_030246318	Spag9	-2.88906	#N/A	GO:CC	GO:0005765	lysosomal membrane	lysosome
NM_027992,XM_006505169	Tmem106b	-2.10533	Tmem106b	GO:CC	GO:0005765	lysosomal membrane	lysosome
NM_182841,XM_006534877,XM_006534878,XM_006534881,XM_011249426	Tmem150c	-4.9476	#N/A	GO:CC	GO:0005765	lysosomal membrane	lysosome
NM_024246,XM_006502124,XM_006502125	Tmem79	-2.99917	#N/A	GO:CC	GO:0005765	lysosomal membrane	lysosome
NM_021793,XM_006524736,XM_006524737,XM_006524738	Tmem8	4.29093	#N/A	GO:CC	GO:0005765	lysosomal membrane	lysosome
NM_146206,NR_132642,NR_132643,NR_132644,XM_006508613,XM_006508614,XM_006508617,XM_006508618,XM_011241998,XM_017322226,XM_030242540,XR_001785542,XR_001785543,XR_001785544,XR_001785545,XR_001785546,XR_003946469,XR_003946470,XR_003946471,XR_003946472,XR_003946473,XR_003946474,XR_378608,XR_870038,XR_870039,XR_870040,XR_870041,XR_870042,XR_870043,XR_870046,XR_870050	Tpcn2	3.98412	Tpcn2	GO:CC	GO:0005765	lysosomal membrane	lysosome
NM_138301,XM_006513730,XM_006513731,XM_006513732,XM_006513733,XM_011243470,XM_017313959,XM_017313960,XM_017313961,XM_017313962,XM_030245111,XM_030245112,XR_001779532,XR_871714	Trpm2	8.42509	Trpm2	GO:CC	GO:0005765	lysosomal membrane	lysosome
NM_007413	Adora2b	3.47009	#N/A	GO:BP	GO:0032418	lysosome localization	lysosome
NM_013482,XM_006528483,XM_006528484,XM_006528485	Btk	4.63798	#N/A	GO:BP	GO:0032418	lysosome localization	lysosome
NM_001347654,NM_001359812,NM_170758,XM_006533068,XM_006533069,XM_030245891	Cd300a	6.34185	Cd300a	GO:BP	GO:0032418	lysosome localization	lysosome
NM_001252472,NM_001289470,NM_013489,XM_011238747,XM_030244793	Cd84	6.36204	#N/A	GO:BP	GO:0032418	lysosome localization	lysosome
NM_007693	Chga	-4.0909	Chga	GO:BP	GO:0032418	lysosome localization	lysosome
NM_010184,XM_006496655	Fcer1a	2.21848	#N/A	GO:BP	GO:0032418	lysosome localization	lysosome
NM_010185	Fcer1g	6.90454	Fcer1g	GO:BP	GO:0032418	lysosome localization	lysosome
NM_010194,XM_006540604,XR_003946388	Fes	3.94733	Fes	GO:BP	GO:0032418	lysosome localization	lysosome
NM_010208,XM_006538544,XM_006538545	Fgr	35.1769	Fgr	GO:BP	GO:0032418	lysosome localization	lysosome
NM_010426	Foxf1	2.24391	Foxf1	GO:BP	GO:0032418	lysosome localization	lysosome
NM_010442	Hmox1	7.94785	#N/A	GO:BP	GO:0032418	lysosome localization	lysosome
NM_001008700,NM_001363983	Il4ra	6.94687	Il4ra	GO:BP	GO:0032418	lysosome localization	lysosome
NM_020044,NM_022964,XM_006504450,XM_006504451,XM_006504452,XM_006504453,XM_006504455,XM_006504456	Lat2	6.01167	#N/A	GO:BP	GO:0032418	lysosome localization	lysosome
NM_001111096,NM_010747,XM_030253285	Lyn	5.00189	Lyn	GO:BP	GO:0032418	lysosome localization	lysosome
NM_001033435,NM_001271372,NM_001271373,NM_001271374,NM_001271375,NR_073165,XM_006533648,XM_006533649,XM_011249104,XM_017314633,XR_003949469,XR_003949470	Milr1	5.41559	#N/A	GO:BP	GO:0032418	lysosome localization	lysosome
NM_010933	Nppc	-2.39002	#N/A	GO:BP	GO:0032418	lysosome localization	lysosome
NM_001307989,NM_015743,XM_006537656,XM_006537657,XM_006537658,XM_030253308	Nr4a3	13.5147	Nr4a3	GO:BP	GO:0032418	lysosome localization	lysosome
NM_009008	Rac2	8.1749	Rac2	GO:BP	GO:0032418	lysosome localization	lysosome
NM_011246	Rasgrp1	5.85964	#N/A	GO:BP	GO:0032418	lysosome localization	lysosome
NM_001357168,NM_011503,XM_006508743,XM_006508746,XM_011242046,XM_017312632,XM_030243371,XM_030243373,XM_030243374,XM_030243375,XM_030243376,XM_030243377,XR_001778417,XR_001778418,XR_001778419	Stxbp2	2.09916	#N/A	GO:BP	GO:0032418	lysosome localization	lysosome
NM_001198977,NM_011518,XM_006516895,XM_006516897,XM_017315470,XM_017315471	Syk	4.16483	Syk	GO:BP	GO:0032418	lysosome localization	lysosome
NM_001009573,XM_006534188,XM_006534189,XM_006534190,XM_006534192,XR_879738	Unc13d	2.40192	Unc13d	GO:BP	GO:0032418	lysosome localization	lysosome
NM_001163539,XM_011247682,XM_017318620	5430427O19Rik	4.22789	5430427O19Rik	GO:BP	GO:0007040	lysosome organization	lysosome
NM_013454,XM_006537554,XM_006537555,XM_006537556	Abca1	4.60467	Abca1	GO:BP	GO:0007040	lysosome organization	lysosome
NM_001355183,NM_028940,XM_006538321,XM_006538322,XM_011250126,XM_030253851,XM_030253852	Clvs1	-7.44602	Clvs1	GO:BP	GO:0007040	lysosome organization	lysosome
NM_001167910,NM_019709,XM_011248449,XM_011248450,XM_011248451,XM_030243691,XM_030243692,XR_878851	Mbtps1	-2.05838	Mbtps1	GO:BP	GO:0007040	lysosome organization	lysosome
NM_011227,XM_011242042	Rab20	2.54034	Rab20	GO:BP	GO:0007040	lysosome organization	lysosome
NM_175562	Rab39	2.07041	Rab39	GO:BP	GO:0007040	lysosome organization	lysosome
NM_001012236,NM_011637	Trex1	3.51818	Trex1	GO:BP	GO:0007040	lysosome organization	lysosome
NM_017372	Lyz2	4.40547	#N/A	GO:MF	GO:0003796	lysozyme activity	lysosome
NM_001359759,NM_174991,XM_006520269,XM_006520270,XM_006520271,XM_011245403,XM_011245404,XM_011245405,XM_011245406,XM_030248268,XM_030248269,XM_030248270,XM_030248271,XR_003951341,XR_003951342,XR_383967,XR_383969,XR_875215	Adgrb1	-3.58328	Adgrb1	GO:BP	GO:0099024	plasma membrane invagination	plasma membrane invagination
NM_001361501,NM_001361502,NM_019467,XM_006523503	Aif1	6.80924	Aif1	GO:BP	GO:0099024	plasma membrane invagination	plasma membrane invagination
NM_009660,XM_006532036	Alox15	2.70859	Alox15	GO:BP	GO:0099024	plasma membrane invagination	plasma membrane invagination
NM_145220,XM_006513508,XM_006513509,XM_006513510,XM_006513511,XM_011243404,XM_017313895,XM_030245026,XM_030245027,XR_380384	Appl2	-2.14171	Appl2	GO:BP	GO:0099024	plasma membrane invagination	plasma membrane invagination
NM_001037727,NM_001286610,NM_175476,NR_104483,XM_006505980,XM_017321531	Arhgap25	5.97521	Arhgap25	GO:BP	GO:0099024	plasma membrane invagination	plasma membrane invagination
NM_011496,XM_006532725	Aurkb	20.6044	Aurkb	GO:BP	GO:0099024	plasma membrane invagination	plasma membrane invagination
NM_007974	F2rl1	13.1561	F2rl1	GO:BP	GO:0099024	plasma membrane invagination	plasma membrane invagination
NM_010186	Fcgr1	14.2523	Fcgr1	GO:BP	GO:0099024	plasma membrane invagination	plasma membrane invagination
NM_001206367,NM_001206368,NM_001206369,NM_001362945,NM_001362947,NM_001362948,NM_146120,XM_006497990	Gsn	-5.33343	Gsn	GO:BP	GO:0099024	plasma membrane invagination	plasma membrane invagination
NM_028450,XM_006496276,XM_006496277,XM_006496278,XM_011238599	Gulp1	-3.80868	Gulp1	GO:BP	GO:0099024	plasma membrane invagination	plasma membrane invagination
NM_001113326,NM_031195,XM_006509311,XM_006509312	Msr1	18.8752	Msr1	GO:BP	GO:0099024	plasma membrane invagination	plasma membrane invagination
NM_153505,XM_006520255	Nckap1l	4.12611	Nckap1l	GO:BP	GO:0099024	plasma membrane invagination	plasma membrane invagination
NM_001127330,NM_001308352,NM_001308354,NM_011146,XM_006505737,XM_006505738,XM_006505739,XM_006505743,XM_011241252,XM_017321455,XM_017321456,XM_030255223,XR_001785108	Pparg	-2.06938	Pparg	GO:BP	GO:0099024	plasma membrane invagination	plasma membrane invagination
NM_028493,XM_006517410,XM_006517411,XM_006517412,XM_011244573,XM_011244574	Rhobtb3	-4.99821	Rhobtb3	GO:BP	GO:0099024	plasma membrane invagination	plasma membrane invagination
NM_001316684,NM_001316685,NM_001316686,NM_009164,NR_133564,XM_017316521,XM_030248432	Sh3bp1	2.70306	Sh3bp1	GO:BP	GO:0099024	plasma membrane invagination	plasma membrane invagination
NM_031181,XM_006541318,XM_006541319,XM_006541320,XM_006541321,XM_030243126,XM_030243127,XM_030243128,XM_030243129	Siglece	2.8387	Siglece	GO:BP	GO:0099024	plasma membrane invagination	plasma membrane invagination
NM_175483,XM_006511091	Snx33	-2.84515	Snx33	GO:BP	GO:0099024	plasma membrane invagination	plasma membrane invagination
NM_172287	Spire2	-5.35265	Spire2	GO:BP	GO:0099024	plasma membrane invagination	plasma membrane invagination
NM_001310639,NM_019992,XM_006535160,XR_003955680	Stap1	2.20799	Stap1	GO:BP	GO:0099024	plasma membrane invagination	plasma membrane invagination
NM_001313914,NM_011580	Thbs1	3.04639	Thbs1	GO:BP	GO:0099024	plasma membrane invagination	plasma membrane invagination
NM_001113350,NM_001286469,NM_176951,XM_006508817,XM_006508818,XM_011242065	Xkr5	8.97481	Xkr5	GO:BP	GO:0099024	plasma membrane invagination	plasma membrane invagination
NM_001011732,XM_006499321,XM_006499323,XM_030250595	Xkr7	-3.57364	Xkr7	GO:BP	GO:0099024	plasma membrane invagination	plasma membrane invagination

## Sheet: 7.LVT (DRG)
source	term_id	GO	transcript	Red cells if duplicated	log2FC in DRG	0	=number of DRG-DEGs		1.63fold under-enriched, p=0.001
GO:MF	GO:0045504	dynein heavy chain binding	NM_001191023,NM_001191025,NM_001191026,NM_001191027,NM_010063,XM_006504982,XM_017321380,XM_030255138,XM_030255139	Dync1i1	-0.515726
GO:MF	GO:0045504	dynein heavy chain binding	NM_001346528,NM_028821,XM_006515370	Dnal1	#N/A
GO:MF	GO:0045504	dynein heavy chain binding	NM_172256	Dync2li1	#N/A
GO:MF	GO:0045504	dynein heavy chain binding	NM_146254,XM_006503077,XM_006503078,XM_017320216,XM_017320218,XM_030253558,XM_030253559,XM_030253560,XM_030253561,XM_030253562,XR_376318,XR_376319	Wdr78	#N/A
GO:MF	GO:0045505	dynein intermediate chain binding	NM_013811,XM_006523588,XM_006523591,XM_006523592,XM_030249467	Dnah8	#N/A
GO:MF	GO:0045505	dynein intermediate chain binding	NM_009391,XM_006504280	Ran	#N/A
GO:MF	GO:0045505	dynein intermediate chain binding	NM_001033668,XM_006518426,XM_006518427,XM_017315799	Dnah1	#N/A
GO:MF	GO:0045505	dynein intermediate chain binding	NM_001368717,XM_006495913,XM_006495914,XM_006495915,XM_006495916,XM_006495920,XM_006495921,XM_006495923,XM_006495925,XM_006495927,XM_006495928,XM_006495929,XM_006495930,XM_006495931,XM_011238487,XM_011238488,XM_011238490,XM_011238491,XM_011238492,XM_011238493,XM_011238494,XM_011238495,XM_011238496,XM_030253644,XM_030253646,XM_030253647,XM_030253671,XR_003954980,XR_003954985,XR_373250	Dnah7b	#N/A
GO:MF	GO:0045505	dynein intermediate chain binding	NM_001164669,XM_006506302,XR_003956215,XR_377473	Dnah6	#N/A
GO:MF	GO:0045505	dynein intermediate chain binding	NM_001370938,XM_030251931	Sptbn5	#N/A
GO:MF	GO:0045503	dynein light chain binding	NM_008131	Glul	0.779164
GO:MF	GO:0045503	dynein light chain binding	NM_027514	Pvr	1.21818
GO:MF	GO:0051959	dynein light intermediate chain binding	NM_021430,XM_006530491,XM_006530492,XM_011248245,XM_011248246	Rilpl1	#N/A
GO:MF	GO:0051959	dynein light intermediate chain binding	NM_001081291,XM_006527464,XM_011247402,XR_003952826	Ccdc88b	#N/A
GO:MF	GO:0051959	dynein light intermediate chain binding	NM_001029938	Rilp	#N/A
GO:BP	GO:0045022	early endosome to late endosome transport	NM_007929	Emp2	#N/A
GO:BP	GO:0045022	early endosome to late endosome transport	NM_011952	Mapk3	#N/A
GO:BP	GO:0045022	early endosome to late endosome transport	NM_001302266,NM_001302267,NM_001302268,NM_001302337,NM_001358934,NM_001358935,NM_001358936,NM_001358937,NM_001358938,NM_010241,XM_006530673,XM_011248303,XM_011248304,XM_011248306,XM_011248307,XM_017312571,XM_017312574,XM_030243289,XM_030243290,XM_030243291,XM_030243292,XM_030243293,XM_030243294,XM_030243295,XM_030243296,XM_030243297	Aktip	#N/A
GO:BP	GO:0045022	early endosome to late endosome transport	NM_001029938	Rilp	#N/A
GO:BP	GO:0045022	early endosome to late endosome transport	NM_009510	Ezr	#N/A
GO:BP	GO:0045022	early endosome to late endosome transport	NM_010833	Msn	0.376798
GO:BP	GO:0045022	early endosome to late endosome transport	NM_001008702,NM_001037905,NM_001102400,NM_001310446,NM_023118,XM_011245324,XM_017316424,XM_030248312,XM_030248313	Dab2	#N/A
GO:BP	GO:0008333	endosome to lysosome transport	NM_001271599,NM_019972,XM_006501223,XM_006501224,XM_030252513,XM_030252515	Sort1	#N/A
GO:BP	GO:0008333	endosome to lysosome transport	NM_001004359,NM_001005385,NM_026081	Gprasp1	#N/A
GO:BP	GO:0008333	endosome to lysosome transport	NM_010617,XM_006516861,XM_006516862,XM_006516864,XM_011244374,XM_011244375,XM_011244376,XM_017315400,XM_030247165	Kif13a	#N/A
GO:BP	GO:0008333	endosome to lysosome transport	NM_172406,XM_006496280,XM_006496281,XM_006496282,XM_011238600,XM_030242947	Trak2	#N/A
GO:BP	GO:0008333	endosome to lysosome transport	NM_172599	Atg14	#N/A
GO:BP	GO:0008333	endosome to lysosome transport	NM_001083334,NM_001360876,NM_009668,XM_006525978,XM_006525979,XM_006525980,XM_006525981,XM_006525982,XM_006525984,XM_006525985,XM_006525986,XM_006525987,XM_006525988,XM_006525989,XM_006525990,XM_006525991,XM_006525992,XM_006525993,XM_006525994,XM_006525995,XM_017317916,XM_017317917,XM_030250489,XM_030250490,XM_030250491,XM_030250492,XM_030250493,XM_030250495,XM_030250496,XM_030250497	Bin1	#N/A
GO:BP	GO:0032456	endocytic recycling	NM_175543,XM_006533403,XM_006533404,XM_030246035	Rab11fip4	#N/A
GO:BP	GO:0032456	endocytic recycling	NM_001159284,NM_001284427,NM_001284428,NM_001284429,NM_013870,XM_006514724,XM_017314586,XM_030246062,XM_030246063,XM_030246064,XM_030246065	Smtn	#N/A
GO:BP	GO:0061502	early endosome to recycling endosome transport	NM_177390,XM_006533585,XM_011249085,XM_011249086,XR_003949464	Myo1d	#N/A
GO:BP	GO:0032456	endocytic recycling	NM_026036,XM_006512242	Cmtm6	#N/A
GO:BP	GO:0032456	endocytic recycling	NM_001346517,NM_178641,XR_003946368	Inpp5f	#N/A
GO:BP	GO:0061502	early endosome to recycling endosome transport	NM_001357261,NM_011436	Sorl1	#N/A
GO:BP	GO:0032456	endocytic recycling	NM_007481	Arf6	#N/A
GO:BP	GO:0032456	endocytic recycling	NM_153551,XM_006524898,XM_006524899,XM_006524900,XM_006524901,XM_006524902,XM_011246601,XM_017317635,XM_030250048,XM_030250049,XM_030250050,XM_030250051,XR_003952178,XR_003952179,XR_003952180,XR_003952181	Dennd1c	0.928178
GO:BP	GO:0061502	early endosome to recycling endosome transport	NM_001301374,NM_009898,XM_006507284,XM_006507285	Coro1a	#N/A
GO:BP	GO:0032456	endocytic recycling	NM_177305	Arl4c	#N/A
GO:CC	GO:0099501	exocytic vesicle membrane	NM_001302344,NM_001302345,NM_011286,XM_011248185,XM_011248186,XM_011248187,XM_011248188	Rph3a	-1.13057
GO:CC	GO:0099501	exocytic vesicle membrane	NM_001317726,NM_016694,XM_006523336,XM_006523337,XM_006523339,XM_017317572,XM_017317573,XM_017317574,XM_017317575,XM_017317576,XM_030249894,XM_030249895	Prkn	#N/A
GO:CC	GO:0099501	exocytic vesicle membrane	NM_009305	Syp	#N/A
GO:CC	GO:0099501	exocytic vesicle membrane	NM_001289546,NM_175007,XM_011244304	Amph	-0.496357
GO:CC	GO:0099501	exocytic vesicle membrane	NM_023537	Rab3b	#N/A
GO:CC	GO:0099501	exocytic vesicle membrane	NM_001038999,NM_001284345,NM_009727,XM_006503703,XM_006503704,XM_006503705,XM_011240698,XM_017320623,XM_017320624,XM_017320625,XM_017320626	Atp8a1	#N/A
GO:CC	GO:0099501	exocytic vesicle membrane	NM_001081153,XM_006510928,XM_006510929,XM_006510931,XM_006510932,XM_006510934,XM_030244179	Unc13c	#N/A
GO:CC	GO:0099501	exocytic vesicle membrane	NM_001080557,NM_009496	Vamp1	-0.779059
GO:CC	GO:0099501	exocytic vesicle membrane	NM_001102563,XM_017312280,XM_030242963,XM_030242964	Prrt2	#N/A
GO:CC	GO:0099501	exocytic vesicle membrane	NM_001042451,NM_009221	Snca	#N/A
GO:CC	GO:0099501	exocytic vesicle membrane	NM_018804,XM_006501348,XM_006501350,XM_030252576	Syt11	#N/A
GO:CC	GO:0099501	exocytic vesicle membrane	NM_001126047,NM_001304329,NM_001304330,XM_006495803,XM_006495804,XM_006495805,XM_006495807,XM_006495808,XM_006495809,XM_006495810,XM_017319410,XM_030252338	Sema4c	#N/A
GO:CC	GO:0099501	exocytic vesicle membrane	NM_001301634,NM_001301635,NM_020270,XM_030244475	Scamp5	#N/A
GO:CC	GO:0099501	exocytic vesicle membrane	NM_026388,NR_151647,XM_006539129	Tprgl	#N/A
GO:CC	GO:0099501	exocytic vesicle membrane	NM_009497	Vamp2	#N/A
GO:CC	GO:0099501	exocytic vesicle membrane	NM_007711,NM_173873,NM_173874,NM_173876,XM_006509259,XM_006509260,XM_017312552,XM_017312553,XR_001778397	Clcn3	#N/A
GO:CC	GO:0099501	exocytic vesicle membrane	NM_001252332,NM_001252333,NM_001347496,NM_001361968,NM_001361969,NM_033144,XM_006532633,XM_006532635,XM_011248834,XM_017314392,XM_030245721,XM_030245722	Sept8	#N/A
GO:CC	GO:0099501	exocytic vesicle membrane	NM_001111015,NM_001326560,NM_013681	Syn2	-0.4041
GO:CC	GO:0099501	exocytic vesicle membrane	NM_177411,XM_006513384	Rab5b	#N/A
GO:CC	GO:0099501	exocytic vesicle membrane	NM_001314034,NM_001314035,NM_001314036,NM_001314037,NM_001314038,NM_007868,XM_006527767,XM_006527768,XM_006527773,XM_017318373,XM_017318374,XM_017318375,XM_017318376,XM_017318377,XM_017318378,XM_017318379,XM_030251215	Dmd	#N/A
GO:CC	GO:0099501	exocytic vesicle membrane	NM_009003,XM_006530773	Rab4a	#N/A
GO:CC	GO:0099501	exocytic vesicle membrane	NM_001313934,NM_009790	Calm1	#N/A
GO:CC	GO:0099501	exocytic vesicle membrane	NM_009304,XM_030245751	Syngr2	#N/A
GO:CC	GO:0099501	exocytic vesicle membrane	NM_001083334,NM_001360876,NM_009668,XM_006525978,XM_006525979,XM_006525980,XM_006525981,XM_006525982,XM_006525984,XM_006525985,XM_006525986,XM_006525987,XM_006525988,XM_006525989,XM_006525990,XM_006525991,XM_006525992,XM_006525993,XM_006525994,XM_006525995,XM_017317916,XM_017317917,XM_030250489,XM_030250490,XM_030250491,XM_030250492,XM_030250493,XM_030250495,XM_030250496,XM_030250497	Bin1	#N/A
GO:CC	GO:0099501	exocytic vesicle membrane	NM_001168621,NM_001168622,NM_001168623,NM_001363488,NM_001363489,NM_133206,NR_156703,NR_156704,XM_011248322,XM_017312587,XM_030243316,XM_030243317	Znrf1	#N/A
GO:CC	GO:0099501	exocytic vesicle membrane	NM_001293689,NM_172271,NR_121629,XM_006501406,XM_006501407	Slc6a17	#N/A
GO:CC	GO:0099501	exocytic vesicle membrane	NM_011716	Wfs1	#N/A
GO:CC	GO:0099501	exocytic vesicle membrane	NM_001024703,XM_006540899,XM_006540901,XM_011250863,XM_011250864,XM_030242581	Mctp2	#N/A
GO:CC	GO:0099501	exocytic vesicle membrane	NM_001310710,NM_182959	Slc17a8	-0.847758
GO:BP	GO:0043001	Golgi to plasma membrane protein transport	NM_008143	Rack1	#N/A
GO:BP	GO:0043001	Golgi to plasma membrane protein transport	NM_009260,NM_175836,XM_006514599,XM_006514600,XM_006514601,XM_030245736,XM_030245737,XM_030245738	Sptbn1	#N/A
GO:BP	GO:0043001	Golgi to plasma membrane protein transport	NM_009497	Vamp2	#N/A
GO:BP	GO:0043001	Golgi to plasma membrane protein transport	NM_001033128,XM_006531788	Bbs1	#N/A
GO:BP	GO:0043001	Golgi to plasma membrane protein transport	NM_026116,XM_006531304,XM_030243735,XR_001778463	Bbs2	#N/A
GO:BP	GO:0043001	Golgi to plasma membrane protein transport	NM_001356487,NM_181848,XM_006497547,XM_006497548,XM_011238987,XM_011238988,XM_030252089	Optn	#N/A
GO:BP	GO:0006893	Golgi to plasma membrane transport	NM_207214,XM_011244883,XM_011244884,XM_017315766,XR_001781081	Exoc5	#N/A
GO:BP	GO:0055107	Golgi to secretory granule transport	NM_001080808,NR_151598,NR_151599,NR_151600,NR_151601,NR_151602,NR_151603,XM_006530487,XM_006530489,XM_006530490,XM_030254874,XR_003955719	Bicdl1	#N/A
GO:BP	GO:0099500	vesicle fusion to plasma membrane	NM_007756	Cplx1	#N/A
GO:BP	GO:0099500	vesicle fusion to plasma membrane	NM_001360067,NM_008168,XM_006539552,XM_017321983,XM_030242142,XM_030242143,XM_030242144,XM_030242145,XM_030242146,XM_030242147,XM_030242148,XM_030242149	Grik5	#N/A
GO:BP	GO:0099500	vesicle fusion to plasma membrane	NM_001291056,NM_001355254,NM_001355255,NM_011428,NR_149318,XM_017316760,XM_017316761	Snap25	-0.705147
GO:BP	GO:0099500	vesicle fusion to plasma membrane	NM_001025307,NM_001286543,NM_001360386,NM_011502,NM_152220,NR_153433,NR_153434,XM_006526844,XR_001782567,XR_001782568,XR_001782569,XR_003952771,XR_003952772,XR_003952773,XR_003952774,XR_003952775	Stx3	#N/A
GO:BP	GO:0099500	vesicle fusion to plasma membrane	NM_001080557,NM_009496	Vamp1	-0.779059
GO:BP	GO:0099500	vesicle fusion to plasma membrane	NM_024414,XM_006508044,XM_011241866	Stx1b	#N/A
GO:BP	GO:0099500	vesicle fusion to plasma membrane	NM_001102563,XM_017312280,XM_030242963,XM_030242964	Prrt2	#N/A
GO:BP	GO:0099500	vesicle fusion to plasma membrane	NM_177709	Trarg1	#N/A
GO:CC	GO:0005765	lysosomal membrane	NM_001348108	Spaar	#N/A
GO:CC	GO:0005765	lysosomal membrane	NM_181748	Ffar4	#N/A
GO:CC	GO:0005765	lysosomal membrane	NM_001160368,NM_178779,XM_006529699,XM_017321207	Rnf152	#N/A
GO:CC	GO:0005765	lysosomal membrane	NM_182841,XM_006534877,XM_006534878,XM_006534881,XM_011249426	Tmem150c	#N/A
GO:CC	GO:0005765	lysosomal membrane	NM_001360536,NM_001360537,NM_001360538,NM_001360539,NM_008756,XM_006517566	Ocln	#N/A
GO:CC	GO:0005765	lysosomal membrane	NM_001271599,NM_019972,XM_006501223,XM_006501224,XM_030252513,XM_030252515	Sort1	#N/A
GO:CC	GO:0005765	lysosomal membrane	NM_018804,XM_006501348,XM_006501350,XM_030252576	Syt11	#N/A
GO:CC	GO:0005765	lysosomal membrane	NM_024246,XM_006502124,XM_006502125	Tmem79	#N/A
GO:CC	GO:0005765	lysosomal membrane	NM_001025428,NM_001025429,NM_001025430,NM_001199203,NM_001199204,NM_001199205,NM_001363157,NM_027569,XM_006534210,XM_006534211,XM_006534212,XM_006534213,XM_006534214,XM_006534215,XM_006534216,XM_006534217,XM_006534218,XM_030246313,XM_030246314,XM_030246315,XM_030246317,XM_030246318	Spag9	#N/A
GO:CC	GO:0005765	lysosomal membrane	NM_001357891,NM_001357892,NM_031251,XM_006534535,XM_006534536,XM_011249323,XM_011249325,XM_030246439,XM_030246440,XM_030246441	Ctns	0.516576
GO:CC	GO:0005765	lysosomal membrane	NM_026353	Slc48a1	#N/A
GO:CC	GO:0005765	lysosomal membrane	NM_001113413,NM_001304454,NM_001304456,NM_001357080,NM_011883,NR_130743,XM_006501458,XM_030252608	Rnf13	#N/A
GO:CC	GO:0005765	lysosomal membrane	NM_001310483,NM_026719,XM_017322292,XM_030242602	Lmbrd1	#N/A
GO:CC	GO:0005765	lysosomal membrane	NM_001081084	Cubn	#N/A
GO:CC	GO:0005765	lysosomal membrane	NM_001331064,NM_001331065,NM_025341,XM_006518073	Abhd6	#N/A
GO:CC	GO:0005765	lysosomal membrane	NM_153550	Slc49a4	#N/A
GO:CC	GO:0005765	lysosomal membrane	NM_001029938	Rilp	#N/A
GO:CC	GO:0005765	lysosomal membrane	NM_001302383,NM_001302384,NM_001302385,NM_027920,XM_006506638,XM_006506639,XM_006506640,XM_006506641,XM_006506642,XM_006506643,XM_006506645,XM_006506648,XM_011241469,XM_011241470,XM_017321749	March8	#N/A
GO:CC	GO:0005765	lysosomal membrane	NM_001033262	March9	#N/A
GO:CC	GO:0005765	lysosomal membrane	NM_031999,XM_006516805,XR_382078	Gpr137b	#N/A
GO:CC	GO:0005765	lysosomal membrane	NM_027992,XM_006505169	Tmem106b	#N/A
GO:BP	GO:0007042	lysosomal lumen acidification	NM_008175,XM_030245577	Grn	#N/A
GO:CC	GO:0005765	lysosomal membrane	NM_175035	Gimap5	#N/A
GO:CC	GO:0005765	lysosomal membrane	NM_028607,XM_011247369	Bloc1s2	#N/A
GO:BP	GO:0007042	lysosomal lumen acidification	NM_027159	Ccdc115	#N/A
GO:CC	GO:0005765	lysosomal membrane	NM_019980,XM_030249222	Litaf	#N/A
GO:CC	GO:1990836	lysosomal matrix	NM_001364480,NM_031165	Hspa8	#N/A
GO:CC	GO:0005765	lysosomal membrane	NM_001177627,NM_172659,XM_006497917,XR_374081	Slc2a6	#N/A
GO:CC	GO:0005765	lysosomal membrane	NM_152803	Hpse	#N/A
GO:CC	GO:0005765	lysosomal membrane	NM_009983	Ctsd	#N/A
GO:CC	GO:0005765	lysosomal membrane	NM_007585,XM_006510796	Anxa2	#N/A
GO:CC	GO:0005765	lysosomal membrane	NM_025378	Ifitm3	0.773256
GO:CC	GO:0005765	lysosomal membrane	NM_001042580,NM_001282966,NM_007653,XM_030244851,XM_030244852	Cd63	1.21934
GO:CC	GO:0005765	lysosomal membrane	NM_175675,XM_017321124	Slc35f6	#N/A
GO:CC	GO:0005765	lysosomal membrane	NM_175406,XM_017320194	Atp6v0d2	#N/A
GO:CC	GO:0005765	lysosomal membrane	NM_001166372,NM_001166375,NM_001293784,NM_001363123,NM_001363124,NM_001363125,NM_175188,XM_006509754,XM_006509755,XM_011242329,XM_017312977,XM_017312978,XM_030243793,XM_030243794	March1	#N/A
GO:CC	GO:0005765	lysosomal membrane	NM_146206,NR_132642,NR_132643,NR_132644,XM_006508613,XM_006508614,XM_006508617,XM_006508618,XM_011241998,XM_017322226,XM_030242540,XR_001785542,XR_001785543,XR_001785544,XR_001785545,XR_001785546,XR_003946469,XR_003946470,XR_003946471,XR_003946472,XR_003946473,XR_003946474,XR_378608,XR_870038,XR_870039,XR_870040,XR_870041,XR_870042,XR_870043,XR_870046,XR_870050	Tpcn2	#N/A
GO:CC	GO:0005765	lysosomal membrane	NM_010686,XM_017320001	Laptm5	#N/A
GO:CC	GO:0005765	lysosomal membrane	NM_021793,XM_006524736,XM_006524737,XM_006524738	Tmem8	#N/A
GO:CC	GO:0005765	lysosomal membrane	NM_145570,XM_006505962,XM_030255336,XM_030255337	Eva1a	#N/A
GO:CC	GO:0005765	lysosomal membrane	NM_001135151,NM_001135152,NM_144808,XM_006518786,XM_006518787,XM_006518788,XM_006518789,XM_006518791,XM_030247712,XM_030247713,XM_030247714,XM_030247715,XM_030247716,XM_030247717	Slc39a14	#N/A
GO:CC	GO:0005765	lysosomal membrane	NM_001291058,NR_110993	Cd68	1.86927
GO:CC	GO:0005765	lysosomal membrane	NM_027518,XM_006519544,XM_017316190,XM_017316191,XM_017316192,XR_874367	Gpr137c	#N/A
GO:CC	GO:0005765	lysosomal membrane	NM_138301,XM_006513730,XM_006513731,XM_006513732,XM_006513733,XM_011243470,XM_017313959,XM_017313960,XM_017313961,XM_017313962,XM_030245111,XM_030245112,XR_001779532,XR_871714	Trpm2	#N/A
GO:CC	GO:0005765	lysosomal membrane	NM_023044	Slc15a3	1.33176
GO:BP	GO:0007041	lysosomal transport	NM_001370938,XM_030251931	Sptbn5	#N/A
GO:BP	GO:0007041	lysosomal transport	NM_026880	Pink1	-0.413846
GO:BP	GO:0007041	lysosomal transport	NM_001317726,NM_016694,XM_006523336,XM_006523337,XM_006523339,XM_017317572,XM_017317573,XM_017317574,XM_017317575,XM_017317576,XM_030249894,XM_030249895	Prkn	#N/A
GO:BP	GO:0007041	lysosomal transport	NM_001159948,NM_028717,NM_146109	Als2	#N/A
GO:BP	GO:0007041	lysosomal transport	NM_001004359,NM_001005385,NM_026081	Gprasp1	#N/A
GO:BP	GO:0007041	lysosomal transport	NM_001302266,NM_001302267,NM_001302268,NM_001302337,NM_001358934,NM_001358935,NM_001358936,NM_001358937,NM_001358938,NM_010241,XM_006530673,XM_011248303,XM_011248304,XM_011248306,XM_011248307,XM_017312571,XM_017312574,XM_030243289,XM_030243290,XM_030243291,XM_030243292,XM_030243293,XM_030243294,XM_030243295,XM_030243296,XM_030243297	Aktip	#N/A
GO:BP	GO:0007041	lysosomal transport	NM_010617,XM_006516861,XM_006516862,XM_006516864,XM_011244374,XM_011244375,XM_011244376,XM_017315400,XM_030247165	Kif13a	#N/A
GO:BP	GO:0007041	lysosomal transport	NM_172406,XM_006496280,XM_006496281,XM_006496282,XM_011238600,XM_030242947	Trak2	#N/A
GO:BP	GO:0007041	lysosomal transport	NM_172599	Atg14	#N/A
GO:BP	GO:0007041	lysosomal transport	NM_001083334,NM_001360876,NM_009668,XM_006525978,XM_006525979,XM_006525980,XM_006525981,XM_006525982,XM_006525984,XM_006525985,XM_006525986,XM_006525987,XM_006525988,XM_006525989,XM_006525990,XM_006525991,XM_006525992,XM_006525993,XM_006525994,XM_006525995,XM_017317916,XM_017317917,XM_030250489,XM_030250490,XM_030250491,XM_030250492,XM_030250493,XM_030250495,XM_030250496,XM_030250497	Bin1	#N/A
GO:BP	GO:0007041	lysosomal transport	NM_001357261,NM_011436	Sorl1	#N/A
GO:BP	GO:0007040	lysosome organization	NM_001355183,NM_028940,XM_006538321,XM_006538322,XM_011250126,XM_030253851,XM_030253852	Clvs1	#N/A
GO:BP	GO:0032418	lysosome localization	NM_007693	Chga	-0.933338
GO:BP	GO:0032418	lysosome localization	NM_010933	Nppc	#N/A
GO:BP	GO:0007040	lysosome organization	NM_001167910,NM_019709,XM_011248449,XM_011248450,XM_011248451,XM_030243691,XM_030243692,XR_878851	Mbtps1	#N/A
GO:BP	GO:0007040	lysosome organization	NM_175562	Rab39	#N/A
GO:BP	GO:0032418	lysosome localization	NM_001357168,NM_011503,XM_006508743,XM_006508746,XM_011242046,XM_017312632,XM_030243371,XM_030243373,XM_030243374,XM_030243375,XM_030243376,XM_030243377,XR_001778417,XR_001778418,XR_001778419	Stxbp2	#N/A
GO:BP	GO:0032418	lysosome localization	NM_010184,XM_006496655	Fcer1a	#N/A
GO:BP	GO:0032418	lysosome localization	NM_010426	Foxf1	#N/A
GO:BP	GO:0032418	lysosome localization	NM_001009573,XM_006534188,XM_006534189,XM_006534190,XM_006534192,XR_879738	Unc13d	#N/A
GO:BP	GO:0007040	lysosome organization	NM_011227,XM_011242042	Rab20	#N/A
GO:BP	GO:0032418	lysosome localization	NM_007413	Adora2b	#N/A
GO:BP	GO:0007040	lysosome organization	NM_001012236,NM_011637	Trex1	0.746261
GO:BP	GO:0032418	lysosome localization	NM_010194,XM_006540604,XR_003946388	Fes	#N/A
GO:BP	GO:0032418	lysosome localization	NM_001198977,NM_011518,XM_006516895,XM_006516897,XM_017315470,XM_017315471	Syk	#N/A
GO:BP	GO:0007040	lysosome organization	NM_001163539,XM_011247682,XM_017318620	5430427O19Rik	#N/A
GO:MF	GO:0003796	lysozyme activity	NM_017372	Lyz2	0.637953
GO:BP	GO:0007040	lysosome organization	NM_013454,XM_006537554,XM_006537555,XM_006537556	Abca1	1.99228
GO:BP	GO:0032418	lysosome localization	NM_013482,XM_006528483,XM_006528484,XM_006528485	Btk	#N/A
GO:BP	GO:0032418	lysosome localization	NM_001111096,NM_010747,XM_030253285	Lyn	#N/A
GO:BP	GO:0032418	lysosome localization	NM_001033435,NM_001271372,NM_001271373,NM_001271374,NM_001271375,NR_073165,XM_006533648,XM_006533649,XM_011249104,XM_017314633,XR_003949469,XR_003949470	Milr1	#N/A
GO:BP	GO:0032418	lysosome localization	NM_011246	Rasgrp1	-0.881966
GO:BP	GO:0032418	lysosome localization	NM_020044,NM_022964,XM_006504450,XM_006504451,XM_006504452,XM_006504453,XM_006504455,XM_006504456	Lat2	#N/A
GO:BP	GO:0032418	lysosome localization	NM_001347654,NM_001359812,NM_170758,XM_006533068,XM_006533069,XM_030245891	Cd300a	#N/A
GO:BP	GO:0032418	lysosome localization	NM_001252472,NM_001289470,NM_013489,XM_011238747,XM_030244793	Cd84	1.01004
GO:BP	GO:0007040	lysosome organization	NM_001301374,NM_009898,XM_006507284,XM_006507285	Coro1a	#N/A
GO:BP	GO:0032418	lysosome localization	NM_010185	Fcer1g	0.979808
GO:BP	GO:0032418	lysosome localization	NM_001008700,NM_001363983	Il4ra	1.25717
GO:BP	GO:0032418	lysosome localization	NM_010442	Hmox1	#N/A
GO:BP	GO:0032418	lysosome localization	NM_009008	Rac2	1.13397
GO:BP	GO:0032418	lysosome localization	NM_001307989,NM_015743,XM_006537656,XM_006537657,XM_006537658,XM_030253308	Nr4a3	#N/A
GO:BP	GO:0032418	lysosome localization	NM_010208,XM_006538544,XM_006538545	Fgr	1.70653
GO:BP	GO:0099024	plasma membrane invagination	NM_172287	Spire2	#N/A
GO:BP	GO:0099024	plasma membrane invagination	NM_001206367,NM_001206368,NM_001206369,NM_001362945,NM_001362947,NM_001362948,NM_146120,XM_006497990	Gsn	#N/A
GO:BP	GO:0099024	plasma membrane invagination	NM_028493,XM_006517410,XM_006517411,XM_006517412,XM_011244573,XM_011244574	Rhobtb3	#N/A
GO:BP	GO:0099024	plasma membrane invagination	NM_028450,XM_006496276,XM_006496277,XM_006496278,XM_011238599	Gulp1	#N/A
GO:BP	GO:0099024	plasma membrane invagination	NM_001359759,NM_174991,XM_006520269,XM_006520270,XM_006520271,XM_011245403,XM_011245404,XM_011245405,XM_011245406,XM_030248268,XM_030248269,XM_030248270,XM_030248271,XR_003951341,XR_003951342,XR_383967,XR_383969,XR_875215	Adgrb1	#N/A
GO:BP	GO:0099024	plasma membrane invagination	NM_001011732,XM_006499321,XM_006499323,XM_030250595	Xkr7	#N/A
GO:BP	GO:0099024	plasma membrane invagination	NM_175483,XM_006511091	Snx33	#N/A
GO:BP	GO:0099024	plasma membrane invagination	NM_007711,NM_173873,NM_173874,NM_173876,XM_006509259,XM_006509260,XM_017312552,XM_017312553,XR_001778397	Clcn3	#N/A
GO:BP	GO:0099024	plasma membrane invagination	NM_145220,XM_006513508,XM_006513509,XM_006513510,XM_006513511,XM_011243404,XM_017313895,XM_030245026,XM_030245027,XR_380384	Appl2	#N/A
GO:BP	GO:0099024	plasma membrane invagination	NM_001127330,NM_001308352,NM_001308354,NM_011146,XM_006505737,XM_006505738,XM_006505739,XM_006505743,XM_011241252,XM_017321455,XM_017321456,XM_030255223,XR_001785108	Pparg	#N/A
GO:BP	GO:0099024	plasma membrane invagination	NM_001310639,NM_019992,XM_006535160,XR_003955680	Stap1	#N/A
GO:BP	GO:0099024	plasma membrane invagination	NM_001316684,NM_001316685,NM_001316686,NM_009164,NR_133564,XM_017316521,XM_030248432	Sh3bp1	#N/A
GO:BP	GO:0099024	plasma membrane invagination	NM_009660,XM_006532036	Alox15	#N/A
GO:BP	GO:0099024	plasma membrane invagination	NM_031181,XM_006541318,XM_006541319,XM_006541320,XM_006541321,XM_030243126,XM_030243127,XM_030243128,XM_030243129	Siglece	#N/A
GO:BP	GO:0099024	plasma membrane invagination	NM_001313914,NM_011580	Thbs1	#N/A
GO:BP	GO:0099024	plasma membrane invagination	NM_153505,XM_006520255	Nckap1l	0.957063
GO:BP	GO:0099024	plasma membrane invagination	NM_013454,XM_006537554,XM_006537555,XM_006537556	Abca1	1.99228
GO:BP	GO:0099024	plasma membrane invagination	NM_001037727,NM_001286610,NM_175476,NR_104483,XM_006505980,XM_017321531	Arhgap25	#N/A
GO:BP	GO:0099024	plasma membrane invagination	NM_001347654,NM_001359812,NM_170758,XM_006533068,XM_006533069,XM_030245891	Cd300a	#N/A
GO:BP	GO:0099024	plasma membrane invagination	NM_001361501,NM_001361502,NM_019467,XM_006523503	Aif1	0.970388
GO:BP	GO:0099024	plasma membrane invagination	NM_010185	Fcer1g	0.979808
GO:BP	GO:0099024	plasma membrane invagination	NM_009008	Rac2	1.13397
GO:BP	GO:0099024	plasma membrane invagination	NM_001113350,NM_001286469,NM_176951,XM_006508817,XM_006508818,XM_011242065	Xkr5	#N/A
GO:BP	GO:0099024	plasma membrane invagination	NM_007974	F2rl1	#N/A
GO:BP	GO:0099024	plasma membrane invagination	NM_010186	Fcgr1	#N/A
GO:BP	GO:0099024	plasma membrane invagination	NM_001113326,NM_031195,XM_006509311,XM_006509312	Msr1	#N/A
GO:BP	GO:0099024	plasma membrane invagination	NM_011496,XM_006532725	Aurkb	#N/A
